# Supplementary material for: Pharmaceutical company payments to dermatology Clinical Practice Guideline authors in Japan
Source: PLoS One. 2020 Oct 13;15(10):e0239610. doi: 10.1371/journal.pone.0239610 (PMC7553305; doi:10.1371/journal.pone.0239610)
Supplement: S1 File — (XLSX) [file pone.0239610.s006.xlsx]

## Sheet: payment data
year	Author No	afffiliation	professor	pharmaceutical company	purpose	number of cases	payment, JPY	US$
2016	196	Other types of hospitals		Maruho Co., Ltd.	Lecture	3	123744	1137.35
2016	196	Other types of hospitals		TAIHO Phamaceutical Co., Ltd.	Lecture	1	77959	716.535
2016	196	Other types of hospitals		Mitsubishi Tanabe Pharma Corporation	Lecture	1	77959	716.535
2016	196	Other types of hospitals		Maruho Co., Ltd.	Consulting	1	30936	284.338
2016	196	Other types of hospitals		Torii Pharmaceutical Co., Ltd.	Lecture	2	153389	1409.83
2016	196	Other types of hospitals		Kyowa Hakko Kirin Company, Ltd.	Lecture	1	33411	307.086
2016	180	University		Kaken Pharmaceutical Co., Ltd.	Lecture	2	167055	1535.43
2016	197	University		Daiichi Sankyo Company, Limited.	Lecture	4	612538	5629.94
2016	197	University		Pfizer Japan Inc.	Lecture	1	80187	737.013
2016	257	University		Kaken Pharmaceutical Co., Ltd.	Lecture	2	22274	204.724
2016	257	University	1	POLA-Pharma.	Lecture	2	222740	2047.24
2016	257	University	1	Chugai Pharmaceutical Co., Ltd.	Lecture	2	114553	1052.88
2016	257	University	1	Maruho Co., Ltd.	Lecture	3	309360	2843.38
2016	198	Other types of hospitals		Chugai Pharmaceutical Co., Ltd.	Lecture	3	217648	2000.44
2016	198	Other types of hospitals		Bayer Yakuhin, Ltd.	Lecture	1	77959	716.535
2016	198	Other types of hospitals		Ono Pharmaceutical Co., Ltd.	Lecture	3	289562	2661.42
2016	198	Other types of hospitals		Bristol-Myers Squibb	Lecture	4	445480	4094.49
2016	198	Other types of hospitals		POLA-Pharma.	Lecture	1	33411	307.086
2016	12	University		Nippon Chemiphar Co., Ltd.	Lecture	1	111370	1023.62
2016	12	University	1	Janssen Pharmaceutical K.K	Lecture	2	222740	2047.24
2016	12	University	1	Taisho Pharma Co., Ltd.		1	111370	1023.62
2016	12	University	1	Kyorin Pharmaceutical Co., Ltd.	Lecture	1	103120	947.794
2016	12	University	1	Novartis Pharma K.K.	Lecture	1	77959	716.535
2016	12	University	1	AbbVie GK	Lecture	1	55685	511.811
2016	12	University	1	Eli Lilly Japan K.K.	Lecture	1	111370	1023.62
2016	12	University		TAIHO Phamaceutical Co., Ltd.	Lecture	2	222740	2047.24
2016	12	University	1	Mitsubishi Tanabe Pharma Corporation	Lecture	1	111370	1023.62
2016	12	University	1	Chugai Pharmaceutical Co., Ltd.	Lecture	1	34366	315.864
2016	12	University	1	Maruho Co., Ltd.	Lecture	3	278424	2559.04
2016	12	University	1	Kracie Pharmaceutical, Ltd.	Lecture	1	103120	947.794
2016	12	University		Kaken Pharmaceutical Co., Ltd.	Lecture	2	222740	2047.24
2016	12	University	1	POLA-Pharma.	Lecture	2	222740	2047.24
2016	215	Other types of hospitals		Pfizer Japan Inc.	Lecture	1	111370	1023.62
2016	214	Other types of hospitals		Maruho Co., Ltd.	Lecture	1	72184	663.456
2016	213	University	1	Janssen Pharmaceutical K.K	Lecture	2	167055	1535.43
2016	213	University	1	Eli Lilly Japan K.K.	Lecture	1	111370	1023.62
2016	213	University	1	Nippon Shinyaku Co., Ltd.	Lecture	3	278425	2559.05
2016	213	University		Pfizer Japan Inc.	Lecture	1	22910	210.57
2016	213	University	1	Kyowa Hakko Kirin Company, Ltd.	Lecture	2	155918	1433.07
2016	213	University	1	Novartis Pharma K.K.	Lecture	2	222740	2047.24
2016	213	University	1	AbbVie GK	Lecture	1	111370	1023.62
2016	213	University	1	Chugai Pharmaceutical Co., Ltd.	Lecture	2	229104	2105.74
2016	213	University		TAIHO Phamaceutical Co., Ltd.	Lecture	1	111370	1023.62
2016	213	University	1	Bristol-Myers Squibb	Lecture	1	111370	1023.62
2016	213	University	1	Kyowa Hakko Kirin Company, Ltd.	Lecture	1	55685	511.811
2016	213	University	1	Torii Pharmaceutical Co., Ltd.	Lecture	3	255648	2349.71
2016	213	University	1	Maruho Co., Ltd.	Lecture	3	216552	1990.37
2016	213	University		Kaken Pharmaceutical Co., Ltd.	Lecture	2	167055	1535.43
2016	213	University		Eisai Co., Ltd.	Lecture	3	334110	3070.86
2016	213	University	1	POLA-Pharma.	Lecture	1	111370	1023.62
2016	213	University	1	Mitsubishi Tanabe Pharma Corporation	Lecture	1	167056	1535.44
2016	213	University	1	Mitsubishi Tanabe Pharma Corporation	Lecture	10	1169386	10748
2016	213	University	1	Ono Pharmaceutical Co., Ltd.	Lecture	2	222740	2047.24
2016	216	Other types of hospitals		Daiichi Sankyo Company, Limited.	Lecture	1	77959	716.535
2016	216	Other types of hospitals		Taisho Pharma Co., Ltd.		1	111370	1023.62
2016	216	Other types of hospitals		Maruho Co., Ltd.	writing work	1	30936	284.338
2016	216	Other types of hospitals		Maruho Co., Ltd.	Lecture	2	206240	1895.59
2016	250	University		Kaken Pharmaceutical Co., Ltd.	Lecture	1	111370	1023.62
2016	250	University	1	POLA-Pharma.	Lecture	2	222740	2047.24
2016	250	University	1	Ono Pharmaceutical Co., Ltd.	Lecture	1	111370	1023.62
2016	250	University	1	Kyowa Hakko Kirin Company, Ltd.	Lecture	2	167055	1535.43
2016	250	University		TAIHO Phamaceutical Co., Ltd.	Lecture	1	111370	1023.62
2016	250	University	1	Torii Pharmaceutical Co., Ltd.	Lecture	1	102259	939.88
2016	250	University	1	Mitsubishi Tanabe Pharma Corporation	Lecture	1	167056	1535.44
2016	250	University	1	Janssen Pharmaceutical K.K	Lecture	3	334110	3070.86
2016	250	University	1	MSD	Lecture	1	111370	1023.62
2016	250	University	1	Kyorin Pharmaceutical Co., Ltd.	Lecture	1	103120	947.794
2016	250	University	1	Shionogi & Co., Ltd.	Lecture	1	103120	947.794
2016	250	University	1	Maruho Co., Ltd.	Consulting	1	206241	1895.6
2016	250	University	1	Maruho Co., Ltd.	Lecture	4	412480	3791.18
2016	250	University	1	AbbVie GK	Lecture	1	77959	716.535
2016	217	Other types of hospitals		Maruho Co., Ltd.	Lecture	14	1979915	18197.7
2016	217	Other types of hospitals		TAIHO Phamaceutical Co., Ltd.	Lecture	1	77959	716.535
2016	217	Other types of hospitals		Eisai Co., Ltd.	Lecture	1	167056	1535.44
2016	217	Other types of hospitals		Mitsubishi Tanabe Pharma Corporation	Lecture	1	111370	1023.62
2016	217	Other types of hospitals		Janssen Pharmaceutical K.K	Lecture	1	111370	1023.62
2016	217	Other types of hospitals		EA Pharma Co., Ltd.	Consulting	1	103120	947.794
2016	217	Other types of hospitals		Shionogi & Co., Ltd.	Lecture	2	206240	1895.59
2016	217	Other types of hospitals		GlaxoSmithKline K.K.	Consulting	1	222741	2047.25
2016	217	Other types of hospitals		Maruho Co., Ltd.	Consulting	9	824962	7582.37
2016	217	Other types of hospitals		Maruho Co., Ltd.	writing work	6	484664	4454.63
2016	217	Other types of hospitals		Novartis Pharma K.K.	Lecture	1	33411	307.086
2016	217	Other types of hospitals		AbbVie GK	Consulting	4	723908	6653.57
2016	217	Other types of hospitals		Toyama Chemical Co., Ltd	Consulting	1	55685	511.811
2016	217	Other types of hospitals		POLA-Pharma.	Lecture	11	1225070	11259.8
2016	218	University		Bristol-Myers Squibb	Lecture	1	55685	511.811
2016	218	University		Kyowa Hakko Kirin Company, Ltd.	Consulting	1	77959	716.535
2016	218	University		Torii Pharmaceutical Co., Ltd.	Lecture	1	51130	469.945
2016	218	University		Novartis Pharma K.K.	Lecture	1	33411	307.086
2016	218	University		Maruho Co., Ltd.	Lecture	3	123744	1137.35
2016	218	University		Torii Pharmaceutical Co., Ltd.	writing work	1	70000	643.382
2016	226	Other types of hospitals		TAIHO Phamaceutical Co., Ltd.	Lecture	4	245014	2251.97
2016	226	Other types of hospitals		Janssen Pharmaceutical K.K	Lecture	1	55685	511.811
2016	226	Other types of hospitals		Mylan Seiyaku Ltd.	Lecture	1	72184	663.456
2016	226	Other types of hospitals		Torii Pharmaceutical Co., Ltd.	Lecture	1	102259	939.88
2016	226	Other types of hospitals		Maruho Co., Ltd.	Lecture	2	103120	947.794
2016	226	Other types of hospitals		Chugai Pharmaceutical Co., Ltd.	Lecture	1	80187	737.013
2016	226	Other types of hospitals		Novartis Pharma K.K.	Lecture	1	111370	1023.62
2016	226	Other types of hospitals		AbbVie GK	Lecture	1	77959	716.535
2016	226	Other types of hospitals		Astellas Pharma Inc	Consulting	1	50000	459.559
2016	226	Other types of hospitals		Eisai Co., Ltd.	Lecture	1	55685	511.811
2016	226	Other types of hospitals		Kaken Pharmaceutical Co., Ltd.	Lecture	4	222740	2047.24
2016	255	Other types of hospitals		Kaken Pharmaceutical Co., Ltd.	Lecture	1	55685	511.811
2016	255	University		Maruho Co., Ltd.	Consulting	1	30936	284.338
2016	255	University		Mitsubishi Tanabe Pharma Corporation	Lecture	2	133644	1228.35
2016	255	University		TAIHO Phamaceutical Co., Ltd.	Lecture	3	167055	1535.43
2016	255	University		Maruho Co., Ltd.	Lecture	1	51560	473.897
2016	255	University		Torii Pharmaceutical Co., Ltd.	Lecture	1	51130	469.945
2016	191	University		MSD	Lecture	1	77959	716.535
2016	191	University		Kaken Pharmaceutical Co., Ltd.	Lecture	2	22274	204.724
2016	191	University	1	Torii Pharmaceutical Co., Ltd.	writing work	1	70000	643.382
2016	191	University	1	Kyorin Pharmaceutical Co., Ltd.	Lecture	1	103120	947.794
2016	191	University		TAIHO Phamaceutical Co., Ltd.	writing work	1	111370	1023.62
2016	191	University		TAIHO Phamaceutical Co., Ltd.	Lecture	8	890960	8188.97
2016	191	University	1	Torii Pharmaceutical Co., Ltd.	Lecture	2	143164	1315.85
2016	191	University		TAIHO Phamaceutical Co., Ltd.	Consulting	1	334112	3070.88
2016	191	University		Mitsubishi Tanabe Pharma Corporation	Lecture	1	111370	1023.62
2016	191	University		Pfizer Japan Inc.	Lecture	1	34366	315.864
2016	191	University	1	Maruho Co., Ltd.	Lecture	2	206240	1895.59
2016	191	University	1	Novartis Pharma K.K.	Consulting	2	189329	1740.16
2016	191	University	1	Novartis Pharma K.K.	Lecture	1	77959	716.535
2016	245	University		Maruho Co., Ltd.	Lecture	3	257800	2369.49
2016	245	University		Kyowa Hakko Kirin Company, Ltd.	Lecture	1	55685	511.811
2016	245	University		Chugai Pharmaceutical Co., Ltd.	Lecture	2	137463	1263.45
2016	241	University	1	Santen Pharmaceutical Co., Ltd.	Consulting	10	820325	7539.75
2016	241	University	1	Santen Pharmaceutical Co., Ltd.	writing work	1	257803	2369.51
2016	241	University	1	Santen Pharmaceutical Co., Ltd.	Lecture	8	1229199	11297.8
2016	241	University	1	Kowa Company, Ltd.	Lecture	1	167056	1535.44
2016	241	University	1	Otsuka Pharmaceutical Co., Ltd	Lecture	11	1600000	14705.9
2016	241	University	1	Otsuka Pharmaceutical Co., Ltd	Consulting	5	354287	3256.31
2016	241	University	1	Otsuka Pharmaceutical Co., Ltd	writing work	4	350000	3216.91
2016	241	University	1	Kowa Company, Ltd.	Consulting	1	167056	1535.44
2016	241	University	1	Senju Pharmaceutical Co., Ltd.	Lecture	3	460170	4229.5
2016	102	University		Torii Pharmaceutical Co., Ltd.	Lecture	1	51130	469.945
2016	102	University		Bristol-Myers Squibb	Lecture	1	66822	614.173
2016	102	University		Maruho Co., Ltd.	Lecture	1	51560	473.897
2016	199	University		Kaken Pharmaceutical Co., Ltd.	Lecture	2	22274	204.724
2016	199	University	1	Sanofi K.K.	Lecture	1	100000	919.118
2016	199	University	1	Janssen Pharmaceutical K.K	Lecture	1	111370	1023.62
2016	199	University	1	Mitsubishi Tanabe Pharma Corporation	Lecture	2	167055	1535.43
2016	199	University		TAIHO Phamaceutical Co., Ltd.	Lecture	1	111370	1023.62
2016	199	University	1	Janssen Pharmaceutical K.K	Lecture	1	87983	808.667
2016	199	University	1	Mochida Pharmaceutical Co., Ltd.	Lecture	1	55685	511.811
2016	199	University	1	Maruho Co., Ltd.	Lecture	4	350608	3222.5
2016	199	University	1	Novartis Pharma K.K.	writing work	1	111370	1023.62
2016	199	University	1	Novartis Pharma K.K.	Lecture	2	222740	2047.24
2016	199	University	1	Takeda Pharmaceutical Company Ltd.	Lecture	1	57276	526.434
2016	199	University	1	Torii Pharmaceutical Co., Ltd.	Lecture	3	204519	1879.77
2016	199	University		Nippon Chemiphar Co., Ltd.	Lecture	2	222740	2047.24
2016	199	University	1	Kyowa Hakko Kirin Company, Ltd.	Lecture	5	334110	3070.86
2016	207	University		Eisai Co., Ltd.	Lecture	1	77959	716.535
2016	207	University	1	Mitsubishi Tanabe Pharma Corporation	Lecture	4	501167	4606.31
2016	207	University	1	Mitsubishi Tanabe Pharma Corporation	Consulting	1	111370	1023.62
2016	207	University		Nippon Chemiphar Co., Ltd.	Lecture	1	111370	1023.62
2016	207	University		TAIHO Phamaceutical Co., Ltd.	Lecture	1	111370	1023.62
2016	207	University	1	Hisamitsu Pharmaceutical Co., Inc.	Lecture	1	55685	511.811
2016	207	University		Maruho Co., Ltd.	Consulting	1	30936	284.338
2016	207	University	1	Kyowa Hakko Kirin Company, Ltd.	Consulting	1	77959	716.535
2016	203	University	1	Santen Pharmaceutical Co., Ltd.	Lecture	1	51560	473.897
2016	203	University	1	Novartis Pharma K.K.	Lecture	1	167056	1535.44
2016	237	Clinic		TAIHO Phamaceutical Co., Ltd.	Lecture	1	55685	511.811
2016	237	Clinic		Maruho Co., Ltd.	Lecture	2	82496	758.235
2016	237	Clinic		Mitsubishi Tanabe Pharma Corporation	Lecture	1	77959	716.535
2016	237	Clinic		Kyowa Hakko Kirin Company, Ltd.	Lecture	1	55685	511.811
2016	251	University	1	Santen Pharmaceutical Co., Ltd.	Lecture	2	154680	1421.69
2016	251	University		Pfizer Japan Inc.	Lecture	1	111370	1023.62
2016	251	University	1	Novartis Pharma K.K.	Lecture	4	668224	6141.76
2016	251	University	1	Sanwa Kagaku Kenkyusho Co., Ltd.	writing work	1	111370	1023.62
2016	251	University	1	Bayer Yakuhin, Ltd.	Lecture	2	222740	2047.24
2016	251	University	1	Kowa Company, Ltd.	Lecture	1	111370	1023.62
2016	251	University	1	Senju Pharmaceutical Co., Ltd.	Lecture	2	255650	2349.72
2016	200	University		Eisai Co., Ltd.	Lecture	1	55685	511.811
2016	200	University		Kaken Pharmaceutical Co., Ltd.	Lecture	2	222740	2047.24
2016	200	University	1	POLA-Pharma.	Lecture	2	222740	2047.24
2016	200	University	1	Sanofi K.K.	Lecture	5	400000	3676.47
2016	200	University	1	Celgene Corporation	Lecture	1	51560	473.897
2016	200	University	1	Ono Pharmaceutical Co., Ltd.	Lecture	2	222740	2047.24
2016	200	University	1	Sumitomo Dainippon Pharma Co., Ltd.	Lecture	2	278426	2559.06
2016	200	University	1	Taisho Pharma Co., Ltd.		2	222740	2047.24
2016	200	University	1	Eli Lilly Japan K.K.	Lecture	1	111370	1023.62
2016	200	University		TAIHO Phamaceutical Co., Ltd.	Lecture	5	556850	5118.11
2016	200	University	1	Daiichi Sankyo Company, Limited.	Consulting	1	77959	716.535
2016	200	University	1	Kyowa Hakko Kirin Company, Ltd.	Lecture	5	556850	5118.11
2016	200	University	1	Novartis Pharma K.K.	Lecture	5	556850	5118.11
2016	200	University	1	AbbVie GK	Lecture	2	222740	2047.24
2016	200	University	1	Teijin Pharma Limited	Lecture	1	100000	919.118
2016	200	University	1	Torii Pharmaceutical Co., Ltd.	Lecture	1	102259	939.88
2016	200	University	1	Maruho Co., Ltd.	Consulting	1	51560	473.897
2016	200	University	1	Maruho Co., Ltd.	Lecture	10	1629309	14975.3
2016	253	Other types of hospitals		Toray Industries, Inc.	Lecture	1	77959	716.535
2016	253	Other types of hospitals		Novartis Pharma K.K.	Lecture	1	55685	511.811
2016	253	Other types of hospitals		MSD	Lecture	2	155918	1433.07
2016	253	Other types of hospitals		Bristol-Myers Squibb	Lecture	3	167055	1535.43
2016	253	Other types of hospitals		Chugai Pharmaceutical Co., Ltd.	Lecture	1	57276	526.434
2016	253	Other types of hospitals		Ono Pharmaceutical Co., Ltd.	Consulting	1	55685	511.811
2016	253	Other types of hospitals		Ono Pharmaceutical Co., Ltd.	Lecture	1	77959	716.535
2016	256	University		TAIHO Phamaceutical Co., Ltd.	Lecture	4	289562	2661.42
2016	256	University		Novartis Pharma K.K.	Consulting	1	111370	1023.62
2016	256	University		Kaken Pharmaceutical Co., Ltd.	Lecture	1	55685	511.811
2016	256	University		Teikoku Seiyaku Co., Ltd.	Lecture		111370	1023.62
2016	210	University		Kaken Pharmaceutical Co., Ltd.	Lecture	1	222740	2047.24
2016	210	University		Novartis Pharma K.K.	Consulting	4	345247	3173.23
2016	210	University		AbbVie GK	Consulting	1	55685	511.811
2016	210	University		Sumitomo Dainippon Pharma Co., Ltd.	Lecture	1	55685	511.811
2016	210	University		TAIHO Phamaceutical Co., Ltd.	Lecture	3	167055	1535.43
2016	210	University		Kyorin Pharmaceutical Co., Ltd.	Lecture	1	51560	473.897
2016	210	University		Torii Pharmaceutical Co., Ltd.	Lecture	1	20452	187.978
2016	210	University		Torii Pharmaceutical Co., Ltd.	writing work	1	50000	459.559
2016	171	Other types of hospitals		Eisai Co., Ltd.	Lecture	1	167056	1535.44
2016	171	Other types of hospitals		AbbVie GK	Lecture	1	111370	1023.62
2016	171	Other types of hospitals		Eli Lilly Japan K.K.	Lecture	1	111370	1023.62
2016	171	Other types of hospitals		TAIHO Phamaceutical Co., Ltd.	Lecture	1	111370	1023.62
2016	171	Other types of hospitals		Novartis Pharma K.K.	Lecture	1	111370	1023.62
2016	171	Other types of hospitals		Maruho Co., Ltd.	Lecture	2	175304	1611.25
2016	171	Other types of hospitals		Mitsubishi Tanabe Pharma Corporation	Lecture	3	278425	2559.05
2016	171	Other types of hospitals		Chugai Pharmaceutical Co., Ltd.	Lecture	1	34366	315.864
2016	171	Other types of hospitals		Janssen Pharmaceutical K.K	Lecture	1	55685	511.811
2016	171	Other types of hospitals		Torii Pharmaceutical Co., Ltd.	Lecture	1	102259	939.88
2016	171	Other types of hospitals		Kyowa Hakko Kirin Company, Ltd.	Consulting	1	77959	716.535
2016	233	Clinic		Maruho Co., Ltd.	Lecture	1	51560	473.897
2016	267	University	1	Teijin Pharma Limited	Consulting	1	925924	8510.33
2016	242	University		TAIHO Phamaceutical Co., Ltd.	Lecture	1	111370	1023.62
2016	242	University	1	Astellas Pharma Inc	writing work	1	50000	459.559
2016	260	University		Mitsubishi Tanabe Pharma Corporation	Lecture	1	167056	1535.44
2016	260	University		Nippon Chemiphar Co., Ltd.	Consulting	1	111370	1023.62
2016	249	University	1	Hisamitsu Pharmaceutical Co., Inc.	Consulting	1	33411	307.086
2016	249	University	1	MSD	Lecture	2	334112	3070.88
2016	249	University	1	MSD	writing work	2	222740	2047.24
2016	249	University	1	Taisho Pharmaceutical Co., Ltd.	Consulting	4	200000	1838.24
2016	249	University		Kracie Pharmaceutical, Ltd.	Lecture	1	103120	947.794
2016	254	Other types of hospitals		Kaken Pharmaceutical Co., Ltd.	Lecture	1	33411	307.086
2016	254	Other types of hospitals		Chugai Pharmaceutical Co., Ltd.	Lecture	1	80187	737.013
2016	261	University	1	Torii Pharmaceutical Co., Ltd.	Lecture	1	51130	469.945
2016	261	University	1	Kyowa Hakko Kirin Company, Ltd.	Consulting	1	77959	716.535
2016	261	University	1	Kyowa Hakko Kirin Company, Ltd.	Lecture	2	111370	1023.62
2016	261	University		TAIHO Phamaceutical Co., Ltd.	Lecture	2	189329	1740.16
2016	261	University		Novartis Pharma K.K.	Lecture	1	111370	1023.62
2016	261	University		Nippon Chemiphar Co., Ltd.	Lecture		55685	511.811
2016	261	University	1	Mitsubishi Tanabe Pharma Corporation	Lecture	2	167055	1535.43
2016	261	University	1	Maruho Co., Ltd.	Consulting	1	30936	284.338
2016	261	University	1	Maruho Co., Ltd.	Lecture	2	144368	1326.91
2016	212	University		POLA-Pharma.	Consulting	1	22274	204.724
2016	212	University		POLA-Pharma.	Lecture	1	111370	1023.62
2016	212	University		Novartis Pharma K.K.	Lecture	3	211603	1944.88
2016	212	University		Mitsubishi Tanabe Pharma Corporation	Lecture	4	289562	2661.42
2016	212	University		Eli Lilly Japan K.K.	Lecture	1	111370	1023.62
2016	212	University		Maruho Co., Ltd.	writing work	1	103120	947.794
2016	212	University		Maruho Co., Ltd.	Lecture	8	763088	7013.68
2016	212	University		Eli Lilly Japan K.K.	Consulting	2	222740	2047.24
2016	212	University		Torii Pharmaceutical Co., Ltd.	writing work	5	388585	3571.55
2016	212	University		Kyowa Hakko Kirin Company, Ltd.	Lecture	1	111370	1023.62
2016	212	University		Torii Pharmaceutical Co., Ltd.	Lecture	4	357907	3289.59
2016	212	University		Kyowa Hakko Kirin Company, Ltd.	Lecture	5	501165	4606.3
2016	259	University		Bristol-Myers Squibb	writing work	1	77959	716.535
2016	259	University		Bristol-Myers Squibb	Lecture	6	612535	5629.92
2016	259	University		Nippon Shinyaku Co., Ltd.	writing work	1	111370	1023.62
2016	259	University		Nippon Shinyaku Co., Ltd.	Lecture	5	423206	3889.76
2016	259	University		Bayer Yakuhin, Ltd.	Lecture	14	1492358	13716.5
2016	259	University		Otsuka Pharmaceutical Co., Ltd	Lecture	1	50000	459.559
2016	259	University		Pfizer Japan Inc.	Lecture	2	225922	2076.49
2016	259	University		Takeda Pharmaceutical Company Ltd.	Lecture	1	34365	315.855
2016	259	University		Daiichi Sankyo Company, Limited.	Lecture	3	334110	3070.86
2016	259	University		Terumo Corporation	Consulting	1	55220	507.537
2016	259	University		Chugai Pharmaceutical Co., Ltd.	Lecture	1	34366	315.864
2016	259	University		Mochida Pharmaceutical Co., Ltd.	writing work	1	66822	614.173
2016	259	University		Mochida Pharmaceutical Co., Ltd.	Lecture	4	356384	3275.59
2016	259	University		Toa Eiyo Ltd.	Lecture	1	111370	1023.62
2016	259	University		Bayer Yakuhin, Ltd.	writing work	1	111370	1023.62
2016	259	University		Nippon Boehringer lngelheim Co., Ltd.	Lecture	1	111370	1023.62
2016	258	Other types of hospitals		Novartis Pharma K.K.	writing work	1	33411	307.086
2016	258	Other types of hospitals		Novartis Pharma K.K.	Lecture	2	222740	2047.24
2016	258	Other types of hospitals		Astellas Pharma Inc	writing work	1	50000	459.559
2016	246	University		POLA-Pharma.	Lecture	1	55685	511.811
2016	246	University		Janssen Pharmaceutical K.K	Lecture	1	55685	511.811
2016	192	Other types of hospitals		Kyorin Pharmaceutical Co., Ltd.	Lecture	1	72184	663.456
2016	192	Other types of hospitals		MSD	Lecture	1	55685	511.811
2016	192	Other types of hospitals		Astellas Pharma Inc	Lecture	1	50000	459.559
2016	192	Other types of hospitals		Maruho Co., Ltd.	Lecture	2	103120	947.794
2016	211	University		Nippon Chemiphar Co., Ltd.	Lecture		33411	307.086
2016	220	Other types of hospitals		Torii Pharmaceutical Co., Ltd.	writing work	2	151130	1389.06
2016	220	Other types of hospitals		Maruho Co., Ltd.	Consulting	3	257800	2369.49
2016	220	Other types of hospitals		Maruho Co., Ltd.	Lecture	8	742464	6824.12
2016	220	Other types of hospitals		AstraZeneca plc	Lecture	2	222740	2047.24
2016	220	Other types of hospitals		MSD	writing work	2	79685	732.399
2016	220	Other types of hospitals		MSD	Lecture	9	1002330	9212.59
2016	220	Other types of hospitals		Taisho Pharma Co., Ltd.		1	111370	1023.62
2016	220	Other types of hospitals		Teijin Pharma Limited	Lecture	1	100000	919.118
2016	220	Other types of hospitals		Kyorin Pharmaceutical Co., Ltd.	Lecture	3	257800	2369.49
2016	220	Other types of hospitals		Torii Pharmaceutical Co., Ltd.	Lecture	4	357907	3289.59
2016	243	University		Ayumi Pharmaceutical Corporation	Lecture	1	30936	284.338
2016	243	University	1	Torii Pharmaceutical Co., Ltd.	Lecture	1	102259	939.88
2016	243	University	1	Mitsubishi Tanabe Pharma Corporation	Lecture	3	334110	3070.86
2016	243	University	1	Janssen Pharmaceutical K.K	Lecture	1	111370	1023.62
2016	243	University	1	Maruho Co., Ltd.	Lecture	2	175304	1611.25
2016	243	University	1	Novartis Pharma K.K.	Lecture	1	111370	1023.62
2016	243	University	1	AbbVie GK	Lecture	1	111370	1023.62
2016	243	University	1	Kowa Company, Ltd.	Lecture	1	111370	1023.62
2016	243	University	1	Kyowa Hakko Kirin Company, Ltd.	Lecture	1	55685	511.811
2016	243	University		Nippon Chemiphar Co., Ltd.	Lecture	1	55685	511.811
2016	222	Other types of hospitals		GlaxoSmithKline K.K.	Lecture	2	111370	1023.62
2016	222	Other types of hospitals		Maruho Co., Ltd.	Lecture	1	51560	473.897
2016	244	University		Ayumi Pharmaceutical Corporation	Lecture	1	103120	947.794
2016	244	University		Kaken Pharmaceutical Co., Ltd.	Lecture	1	111370	1023.62
2016	244	University	1	POLA-Pharma.	Lecture	3	278425	2559.05
2016	244	University	1	Sanofi K.K.	Lecture	1	100000	919.118
2016	244	University	1	Bristol-Myers Squibb	Lecture	1	111370	1023.62
2016	244	University	1	Ono Pharmaceutical Co., Ltd.	Lecture	2	222740	2047.24
2016	244	University	1	Taisho Pharma Co., Ltd.		1	111370	1023.62
2016	244	University	1	Torii Pharmaceutical Co., Ltd.	Lecture	5	357908	3289.6
2016	244	University	1	Maruho Co., Ltd.	Lecture	6	494976	4549.41
2016	244	University	1	Otsuka Pharmaceutical Co., Ltd	Lecture	1	100000	919.118
2016	244	University		TAIHO Phamaceutical Co., Ltd.	Lecture	2	222740	2047.24
2016	244	University	1	Mitsubishi Tanabe Pharma Corporation	Lecture	3	389796	3582.68
2016	244	University	1	Janssen Pharmaceutical K.K	Lecture	2	167055	1535.43
2016	244	University	1	MSD	Lecture	1	111370	1023.62
2016	244	University	1	Kyorin Pharmaceutical Co., Ltd.	Lecture	1	103120	947.794
2016	244	University	1	Sumitomo Dainippon Pharma Co., Ltd.	Lecture	1	111370	1023.62
2016	244	University	1	Chugai Pharmaceutical Co., Ltd.	Lecture	2	229104	2105.74
2016	244	University	1	Astellas Pharma Inc	Lecture	2	200000	1838.24
2016	244	University	1	Maruho Co., Ltd.	Consulting	1	206241	1895.6
2016	244	University	1	Kyowa Hakko Kirin Company, Ltd.	Lecture	2	167055	1535.43
2016	244	University	1	Novartis Pharma K.K.	Lecture	1	111370	1023.62
2016	244	University	1	Celgene Corporation	Consulting	1	103120	947.794
2016	244	University	1	Celgene Corporation	Lecture	1	103120	947.794
2016	244	University	1	AbbVie GK	Lecture	1	111370	1023.62
2016	266	University		Kaken Pharmaceutical Co., Ltd.	Lecture	1	33411	307.086
2016	266	University		Eisai Co., Ltd.	Lecture	1	55685	511.811
2016	266	University		Mitsubishi Tanabe Pharma Corporation	Lecture	1	77959	716.535
2016	266	University		Janssen Pharmaceutical K.K	Lecture	2	167055	1535.43
2016	266	University		Maruho Co., Ltd.	Consulting	2	134056	1232.13
2016	266	University		Maruho Co., Ltd.	Lecture	4	360920	3317.28
2016	266	University		Novartis Pharma K.K.	Lecture	4	222740	2047.24
2016	266	University		AbbVie GK	Consulting	2	111370	1023.62
2016	266	University		AbbVie GK	Lecture	2	66822	614.173
2016	266	University		Kyowa Hakko Kirin Company, Ltd.	Consulting	1	77959	716.535
2016	266	University		Kyowa Hakko Kirin Company, Ltd.	Lecture	6	423206	3889.76
2016	209	University		Mitsubishi Tanabe Pharma Corporation	Lecture	1	77959	716.535
2016	209	University		Kyowa Hakko Kirin Company, Ltd.	Lecture	1	111370	1023.62
2016	209	University		Novartis Pharma K.K.	Lecture	1	33411	307.086
2016	209	University		Torii Pharmaceutical Co., Ltd.	writing work	1	70000	643.382
2016	202	University	1	POLA-Pharma.	Lecture	1	111370	1023.62
2016	202	University	1	Sanofi K.K.	Lecture	1	100000	919.118
2016	202	University	1	Ono Pharmaceutical Co., Ltd.	Lecture	1	111370	1023.62
2016	202	University		TAIHO Phamaceutical Co., Ltd.	Lecture	1	111370	1023.62
2016	202	University	1	Mitsubishi Tanabe Pharma Corporation	Lecture	2	278426	2559.06
2016	202	University	1	Maruho Co., Ltd.	Lecture	1	103120	947.794
2016	202	University	1	Novartis Pharma K.K.	Lecture	2	222740	2047.24
2016	231	University		Eisai Co., Ltd.	Lecture	2	111370	1023.62
2016	231	University	1	GlaxoSmithKline K.K.	Consulting	1	50400	463.235
2016	231	University		Novartis Pharma K.K.	Lecture	1	77959	716.535
2016	231	University		AbbVie GK	Consulting	1	33411	307.086
2016	231	University		Maruho Co., Ltd.	Consulting	1	30936	284.338
2016	136	University	1	POLA-Pharma.	Lecture	1	111370	1023.62
2016	136	University	1	Ono Pharmaceutical Co., Ltd.	Lecture	1	111370	1023.62
2016	136	University		TAIHO Phamaceutical Co., Ltd.	Lecture	1	111370	1023.62
2016	136	University	1	Maruho Co., Ltd.	Lecture	1	72184	663.456
2016	136	University		Bayer Yakuhin, Ltd.	Lecture	1	111370	1023.62
2016	136	University	1	Mochida Pharmaceutical Co., Ltd.	Lecture	1	111370	1023.62
2016	136	University	1	Torii Pharmaceutical Co., Ltd.	Lecture	3	214744	1973.75
2016	136	University		Maruho Co., Ltd.	writing work	1	103120	947.794
2016	136	University		Kyowa Hakko Kirin Company, Ltd.	Consulting	1	77959	716.535
2016	136	University	1	Kyowa Hakko Kirin Company, Ltd.	Lecture	3	256151	2354.33
2016	228	University		Otsuka Pharmaceutical Co., Ltd	Lecture	2	80000	735.294
2016	228	University		Maruho Co., Ltd.	Lecture	1	51560	473.897
2016	228	University		Torii Pharmaceutical Co., Ltd.	Lecture	1	51130	469.945
2016	190	University	1	Mylan Seiyaku Ltd.	Lecture	1	103120	947.794
2016	262	Clinic		POLA-Pharma.	Consulting	1	33411	307.086
2016	262	Clinic		TAIHO Phamaceutical Co., Ltd.	Lecture	1	33411	307.086
2016	262	Clinic		Maruho Co., Ltd.	Lecture	1	51560	473.897
2016	178	University	1	Torii Pharmaceutical Co., Ltd.	Lecture	1	102259	939.88
2016	178	University	1	Otsuka Pharmaceutical Co., Ltd	Lecture	1	100000	919.118
2016	178	University		TAIHO Phamaceutical Co., Ltd.	Lecture	1	111370	1023.62
2016	178	University	1	Janssen Pharmaceutical K.K	Lecture	1	167056	1535.44
2016	178	University	1	MSD	Lecture	1	111370	1023.62
2016	178	University	1	Mitsubishi Tanabe Pharma Corporation	Lecture	1	77959	716.535
2016	178	University	1	Astellas Pharma Inc	Lecture	1	100000	919.118
2016	178	University	1	Maruho Co., Ltd.	Lecture	3	247488	2274.71
2016	178	University	1	Kyowa Hakko Kirin Company, Ltd.	Lecture	1	111370	1023.62
2016	178	University	1	Kyowa Hakko Kirin Company, Ltd.	Lecture	3	278425	2559.05
2016	178	University	1	Nippon Boehringer lngelheim Co., Ltd.	Lecture	1	167056	1535.44
2016	178	University	1	Minophagen Pharmaceutical Co.	writing work	1	55220	507.537
2016	178	University	1	Kaken Pharmaceutical Co., Ltd.	Lecture	3	167055	1535.43
2016	178	University	1	Ono Pharmaceutical Co., Ltd.	Lecture	1	77959	716.535
2016	248	University	1	POLA-Pharma.	Consulting	1	111370	1023.62
2016	248	University	1	POLA-Pharma.	Lecture	2	222740	2047.24
2016	248	University	1	Mitsubishi Tanabe Pharma Corporation	Lecture	1	167056	1535.44
2016	248	University	1	Sanofi K.K.	Lecture	3	220000	2022.06
2016	248	University	1	Ono Pharmaceutical Co., Ltd.	Consulting	1	55685	511.811
2016	248	University	1	Torii Pharmaceutical Co., Ltd.	writing work	2	102260	939.89
2016	248	University	1	Maruho Co., Ltd.	Consulting	1	206241	1895.6
2016	248	University	1	Kyowa Hakko Kirin Company, Ltd.	Lecture	2	167055	1535.43
2016	248	University	1	Eli Lilly Japan K.K.	Lecture	1	111370	1023.62
2016	248	University	1	Sumitomo Dainippon Pharma Co., Ltd.	Lecture	1	167056	1535.44
2016	248	University	1	Janssen Pharmaceutical K.K	Lecture	1	111370	1023.62
2016	248	University	1	Maruho Co., Ltd.	writing work	1	51560	473.897
2016	248	University	1	Maruho Co., Ltd.	Lecture	1	103120	947.794
2016	248	University		Nippon Chemiphar Co., Ltd.	Lecture	3	334110	3070.86
2016	172	University	1	MSD	Lecture	1	111370	1023.62
2016	172	University	1	Ono Pharmaceutical Co., Ltd.	Lecture	1	111370	1023.62
2016	172	University	1	Kyowa Hakko Kirin Company, Ltd.	Lecture	1	55685	511.811
2016	172	University		Mochida Pharmaceutical Co., Ltd.	writing work	1	11137	102.362
2016	172	University		TAIHO Phamaceutical Co., Ltd.	Lecture	1	77959	716.535
2016	172	University	1	Maruho Co., Ltd.	Lecture	1	72184	663.456
2016	264	Other types of hospitals		Novartis Pharma K.K.	Lecture	1	77959	716.535
2016	264	Other types of hospitals		Eisai Co., Ltd.	writing work	1	111370	1023.62
2016	264	Other types of hospitals		MSD	Lecture	1	77959	716.535
2016	264	Other types of hospitals		Chugai Pharmaceutical Co., Ltd.	Lecture	1	114552	1052.87
2016	247	University		Kaken Pharmaceutical Co., Ltd.	Lecture	3	222740	2047.24
2016	247	University	1	POLA-Pharma.	Lecture	2	167055	1535.43
2016	247	University	1	Takeda Pharmaceutical Company Ltd.	Lecture	1	57276	526.434
2016	247	University		Nippon Kayaku Co., Ltd.	Lecture	1	55685	511.811
2016	247	University	1	Kracie Pharmaceutical, Ltd.	Lecture	2	206240	1895.59
2016	247	University		TAIHO Phamaceutical Co., Ltd.	Lecture	1	111370	1023.62
2016	247	University		Nippon Chemiphar Co., Ltd.	Lecture		334110	3070.86
2016	247	University	1	Mitsubishi Tanabe Pharma Corporation	Lecture	6	779592	7165.37
2016	247	University	1	Janssen Pharmaceutical K.K	Lecture	4	445480	4094.49
2016	247	University	1	Eli Lilly Japan K.K.	Lecture	1	111370	1023.62
2016	247	University	1	Sumitomo Dainippon Pharma Co., Ltd.	Lecture	2	278426	2559.06
2016	247	University	1	Torii Pharmaceutical Co., Ltd.	Lecture	3	306777	2819.64
2016	247	University	1	Kyowa Hakko Kirin Company, Ltd.	Lecture	1	111370	1023.62
2016	247	University	1	AbbVie GK	Consulting	3	467757	4299.24
2016	247	University	1	AbbVie GK	Lecture	2	189329	1740.16
2016	247	University		Maruho Co., Ltd.	Consulting	1	30936	284.338
2016	247	University	1	Torii Pharmaceutical Co., Ltd.	writing work	1	51130	469.945
2016	247	University	1	Maruho Co., Ltd.	Lecture	7	505288	4644.19
2016	247	University	1	Novartis Pharma K.K.	Lecture	2	222740	2047.24
2016	247	University		Teikoku Seiyaku Co., Ltd.	Lecture		111370	1023.62
2016	240	University	1	POLA-Pharma.	Lecture	2	222740	2047.24
2016	240	University	1	Kaken Pharmaceutical Co., Ltd.	writing work	2	222740	2047.24
2016	240	University	1	Torii Pharmaceutical Co., Ltd.	Lecture	1	102259	939.88
2016	240	University	1	Mitsubishi Tanabe Pharma Corporation	Lecture	2	334112	3070.88
2016	240	University	1	Janssen Pharmaceutical K.K	Lecture	1	111370	1023.62
2016	240	University	1	Hisamitsu Pharmaceutical Co., Inc.	Consulting	1	33411	307.086
2016	240	University	1	Mochida Pharmaceutical Co., Ltd.	Consulting	1	27842	255.901
2016	240	University		TAIHO Phamaceutical Co., Ltd.	Lecture	1	77959	716.535
2016	240	University	1	Mitsubishi Tanabe Pharma Corporation	Lecture	1	167056	1535.44
2016	240	University	1	Pfizer Japan Inc.	Lecture	1	114552	1052.87
2016	240	University	1	Taisho Pharmaceutical Co., Ltd.	Consulting	3	150000	1378.68
2016	240	University	1	Maruho Co., Ltd.	Lecture	2	309362	2843.4
2016	240	University	1	Kyowa Hakko Kirin Company, Ltd.	writing work	1	334111	3070.87
2016	240	University	1	Kyowa Hakko Kirin Company, Ltd.	Lecture	1	111370	1023.62
2016	219	Other types of hospitals		Kyowa Hakko Kirin Company, Ltd.	Lecture	1	55685	511.811
2016	235	Clinic		Kaken Pharmaceutical Co., Ltd.	Lecture	1	77959	716.535
2016	235	Clinic		Eisai Co., Ltd.	Lecture	1	111370	1023.62
2016	235	Clinic		Maruho Co., Ltd.	Lecture	1	103120	947.794
2016	235	Clinic		Mitsubishi Tanabe Pharma Corporation	Lecture	1	111370	1023.62
2016	235	Clinic		Kyowa Hakko Kirin Company, Ltd.	Lecture	1	111370	1023.62
2016	235	Clinic		Teijin Pharma Limited	Lecture	1	100000	919.118
2016	208	Other types of hospitals		Kyorin Pharmaceutical Co., Ltd.	Lecture	1	51560	473.897
2016	208	Other types of hospitals		Kyorin Pharmaceutical Co., Ltd.	Lecture	2	123744	1137.35
2016	208	Other types of hospitals		Maruho Co., Ltd.	Lecture	1	72184	663.456
2016	208	University		Torii Pharmaceutical Co., Ltd.	writing work	1	70000	643.382
2016	221	University		POLA-Pharma.	Lecture	1	55685	511.811
2016	187	University		Eisai Co., Ltd.	Lecture	1	77959	716.535
2016	187	University		Kaken Pharmaceutical Co., Ltd.	Lecture	1	55685	511.811
2016	187	University	1	Ono Pharmaceutical Co., Ltd.	Lecture	1	111370	1023.62
2016	187	University	1	Torii Pharmaceutical Co., Ltd.	Lecture	1	51130	469.945
2016	187	University	1	Kyowa Hakko Kirin Company, Ltd.	Lecture	1	55685	511.811
2016	187	University		Kyowa Hakko Kirin Company, Ltd.	Lecture	1	111370	1023.62
2016	187	University	1	Teijin Pharma Limited	Lecture	1	100000	919.118
2016	187	University		TAIHO Phamaceutical Co., Ltd.	Lecture	2	222740	2047.24
2016	187	University	1	Mitsubishi Tanabe Pharma Corporation	Lecture	3	389796	3582.68
2016	187	University	1	Janssen Pharmaceutical K.K	Lecture	2	167055	1535.43
2016	187	University	1	Kyorin Pharmaceutical Co., Ltd.	Lecture	1	72184	663.456
2016	187	University	1	Maruho Co., Ltd.	Lecture	3	216552	1990.37
2016	187	University	1	Kyowa Hakko Kirin Company, Ltd.	Lecture	2	111370	1023.62
2016	187	University	1	Novartis Pharma K.K.	writing work	1	111370	1023.62
2016	187	University	1	Novartis Pharma K.K.	Lecture	1	111370	1023.62
2016	161	Clinic		Novartis Pharma K.K.	Lecture	1	77959	716.535
2016	161	Clinic		Ono Pharmaceutical Co., Ltd.	Consulting	1	55685	511.811
2016	161	Clinic		Eisai Co., Ltd.	Lecture	1	111370	1023.62
2016	161	Clinic		Kyowa Hakko Kirin Company, Ltd.	Lecture	1	33411	307.086
2016	161	Clinic		Otsuka Pharmaceutical Co., Ltd	Lecture	1	30000	275.735
2016	236	University		Eisai Co., Ltd.	writing work	1	111370	1023.62
2016	236	University		Eisai Co., Ltd.	Lecture	2	167055	1535.43
2016	236	University		Kyowa Hakko Kirin Company, Ltd.	Consulting	1	111370	1023.62
2016	236	University		Kyowa Hakko Kirin Company, Ltd.	Lecture	2	167055	1535.43
2016	236	University		TAIHO Phamaceutical Co., Ltd.	Lecture	2	133644	1228.35
2016	236	University		Pfizer Japan Inc.	Consulting	1	114552	1052.87
2016	236	University	1	Mitsubishi Tanabe Pharma Corporation	Lecture	3	378660	3480.33
2016	236	University		Mitsubishi Tanabe Pharma Corporation	Lecture	2	222740	2047.24
2016	236	University		Janssen Pharmaceutical K.K	Lecture	3	334110	3070.86
2016	236	University		Eli Lilly Japan K.K.	Lecture	1	111370	1023.62
2016	236	University		Pfizer Japan Inc.	Lecture	1	22910	210.57
2016	236	University	1	Maruho Co., Ltd.	Lecture	6	464040	4265.07
2016	236	University		AbbVie GK	Consulting	1	111370	1023.62
2016	236	University		AbbVie GK	writing work	1	33411	307.086
2016	236	University		AbbVie GK	Lecture	3	178192	1637.79
2016	179	University		Maruho Co., Ltd.	Consulting	1	30936	284.338
2016	179	University		Kyorin Pharmaceutical Co., Ltd.	Lecture	1	103120	947.794
2016	179	University		TAIHO Phamaceutical Co., Ltd.	Lecture	1	77959	716.535
2016	179	University		Daiichi Sankyo Company, Limited.	Lecture	1	111370	1023.62
2016	179	University		MSD	Lecture	1	111370	1023.62
2016	179	University		Novartis Pharma K.K.	Consulting	2	155918	1433.07
2016	179	University		Torii Pharmaceutical Co., Ltd.	Lecture	1	71582	657.923
2016	67	University		Sanofi K.K.	Lecture	2	170000	1562.5
2016	67	University		Eisai Co., Ltd.	Lecture	1	77959	716.535
2016	67	University		Ono Pharmaceutical Co., Ltd.	Lecture	1	55685	511.811
2016	67	University		Sumitomo Dainippon Pharma Co., Ltd.	writing work	1	33411	307.086
2016	67	University		Sumitomo Dainippon Pharma Co., Ltd.	Lecture	2	167055	1535.43
2016	174	University		Maruho Co., Ltd.	Consulting	1	51560	473.897
2016	174	University		Novartis Pharma K.K.	Lecture	2	155918	1433.07
2016	188	Other types of hospitals		Kyorin Pharmaceutical Co., Ltd.	Lecture	8	618720	5686.76
2016	188	Other types of hospitals		MSD	writing work	1	111370	1023.62
2016	188	Other types of hospitals		MSD	Lecture	1	111370	1023.62
2016	188	Other types of hospitals		Torii Pharmaceutical Co., Ltd.	Lecture	1	51130	469.945
2016	188	Other types of hospitals		Torii Pharmaceutical Co., Ltd.	writing work	1	51130	469.945
2016	188	Other types of hospitals		Chugai Pharmaceutical Co., Ltd.	Lecture	1	114552	1052.87
2016	188	Other types of hospitals		AstraZeneca plc	Lecture	1	77959	716.535
2016	188	Other types of hospitals		Teijin Pharma Limited	Lecture	2	140000	1286.76
2016	188	Other types of hospitals		Nippon Boehringer lngelheim Co., Ltd.	Lecture	2	189329	1740.16
2016	135	University		MSD	Lecture	1	55685	511.811
2016	135	University		Ono Pharmaceutical Co., Ltd.	Lecture	5	445480	4094.49
2016	135	University		Novartis Pharma K.K.	Lecture	1	55685	511.811
2016	135	University		Maruho Co., Ltd.	Lecture	2	103120	947.794
2016	135	University		Chugai Pharmaceutical Co., Ltd.	Lecture	1	114552	1052.87
2016	224	University		Kaken Pharmaceutical Co., Ltd.	Lecture	1	111370	1023.62
2016	224	University	1	Mitsubishi Tanabe Pharma Corporation	Lecture	1	167056	1535.44
2016	224	University	1	Kyorin Pharmaceutical Co., Ltd.	Lecture	1	103120	947.794
2016	224	University	1	Chugai Pharmaceutical Co., Ltd.	Lecture	1	33411	307.086
2016	224	University	1	Maruho Co., Ltd.	Lecture	2	206240	1895.59
2016	224	University	1	Kyowa Hakko Kirin Company, Ltd.	Lecture	1	55685	511.811
2016	204	University	1	POLA-Pharma.	Lecture	2	222740	2047.24
2016	204	University		Kaken Pharmaceutical Co., Ltd.	Lecture	1	55685	511.811
2016	204	University	1	Bristol-Myers Squibb	Lecture	1	111370	1023.62
2016	204	University	1	Ono Pharmaceutical Co., Ltd.	Lecture	1	111370	1023.62
2016	204	University		TAIHO Phamaceutical Co., Ltd.	Lecture	1	111370	1023.62
2016	204	University	1	Torii Pharmaceutical Co., Ltd.	Lecture	2	204518	1879.76
2016	204	University	1	Janssen Pharmaceutical K.K	Lecture	1	167056	1535.44
2016	204	University		Otsuka Pharmaceutical Co., Ltd	Lecture	1	100000	919.118
2016	204	University	1	Daiichi Sankyo Company, Limited.	Lecture	1	77959	716.535
2016	204	University	1	Maruho Co., Ltd.	Lecture	2	144368	1326.91
2016	204	University	1	Novartis Pharma K.K.	Lecture	3	245014	2251.97
2016	204	University	1	Kyowa Hakko Kirin Company, Ltd.	Lecture	1	55685	511.811
2016	194	University		Kaken Pharmaceutical Co., Ltd.	Lecture	1	55685	511.811
2016	193	University		Kaken Pharmaceutical Co., Ltd.	Lecture	1	111370	1023.62
2016	193	University		Taisho Pharma Co., Ltd.		5	412069	3787.4
2016	193	University		Mitsubishi Tanabe Pharma Corporation	Lecture	1	55685	511.811
2016	193	University		Janssen Pharmaceutical K.K	Lecture	1	55685	511.811
2016	230	University		Maruho Co., Ltd.	Consulting	1	30936	284.338
2016	230	University		Kyowa Hakko Kirin Company, Ltd.	Consulting	1	77959	716.535
2016	230	University		Kyowa Hakko Kirin Company, Ltd.	Lecture	1	111370	1023.62
2016	230	University		Novartis Pharma K.K.	Consulting	1	111370	1023.62
2016	230	University		Novartis Pharma K.K.	Lecture	1	77959	716.535
2016	230	University		Takeda Pharmaceutical Company Ltd.	Lecture	1	80187	737.013
2016	230	University		TAIHO Phamaceutical Co., Ltd.	Lecture	5	367521	3377.95
2016	230	University		Shionogi & Co., Ltd.	Lecture	1	103120	947.794
2016	230	University		Kyorin Pharmaceutical Co., Ltd.	Lecture	1	103120	947.794
2016	230	University		Astellas Pharma Inc	Lecture	1	70000	643.382
2016	230	University		Kyowa Hakko Kirin Company, Ltd.	Lecture	1	55685	511.811
2016	230	University		Janssen Pharmaceutical K.K	Lecture	1	55685	511.811
2016	230	University		Maruho Co., Ltd.	writing work	4	278424	2559.04
2016	230	University		Maruho Co., Ltd.	Lecture	5	484664	4454.63
2016	230	University		Torii Pharmaceutical Co., Ltd.	writing work	1	70000	643.382
2016	230	University		Nippon Boehringer lngelheim Co., Ltd.	Lecture	2	167055	1535.43
2016	230	University		Kaken Pharmaceutical Co., Ltd.	Lecture	1	33411	307.086
2016	230	University		Senju Pharmaceutical Co., Ltd.	Lecture	1	102260	939.89
2016	230	University		Teikoku Seiyaku Co., Ltd.	Lecture	2	167055	1535.43
2016	205	University		Eisai Co., Ltd.	Lecture	2	111370	1023.62
2016	205	University		Ono Pharmaceutical Co., Ltd.	Consulting	1	55685	511.811
2016	205	University		Eisai Co., Ltd.	Lecture	1	55685	511.811
2016	205	University		Daiichi Sankyo Company, Limited.	Lecture	1	77959	716.535
2016	205	University		Shionogi & Co., Ltd.	Lecture	1	103120	947.794
2016	205	University		Hisamitsu Pharmaceutical Co., Inc.	Lecture	2	144781	1330.71
2016	205	University		MSD	Lecture	1	111370	1023.62
2016	205	University		Hisamitsu Pharmaceutical Co., Inc.	writing work	1	111370	1023.62
2016	205	University		Astellas Pharma Inc	Lecture	1	50000	459.559
2016	205	University		Teijin Pharma Limited	Lecture	1	100000	919.118
2016	184	Other types of hospitals		MSD	Lecture	5	668222	6141.75
2016	184	Other types of hospitals		Merck Serono	Consulting	1	77959	716.535
2016	184	Other types of hospitals		Bristol-Myers Squibb	Lecture	5	523439	4811.02
2016	184	Other types of hospitals		Maruho Co., Ltd.	Lecture	1	103120	947.794
2016	184	Other types of hospitals		Chugai Pharmaceutical Co., Ltd.	Other	2	171828	1579.3
2016	184	Other types of hospitals		Chugai Pharmaceutical Co., Ltd.	Lecture	4	458208	4211.47
2016	184	Other types of hospitals		Novartis Pharma K.K.	Consulting	2	155918	1433.07
2016	184	Other types of hospitals		Novartis Pharma K.K.	Lecture	3	267288	2456.69
2016	184	Other types of hospitals		Mochida Pharmaceutical Co., Ltd.	Lecture	1	111370	1023.62
2016	184	Other types of hospitals		Ono Pharmaceutical Co., Ltd.	writing work	2	133641	1228.32
2016	184	Other types of hospitals		Ono Pharmaceutical Co., Ltd.	Lecture	2	222740	2047.24
2016	175	University		Kyowa Hakko Kirin Company, Ltd.	Lecture	1	33411	307.086
2016	175	University		Ono Pharmaceutical Co., Ltd.	Lecture	1	55685	511.811
2016	175	University		Torii Pharmaceutical Co., Ltd.	Lecture	1	51130	469.945
2016	175	University		Toray Industries, Inc.	Lecture	1	51130	469.945
2016	206	University	1	Janssen Pharmaceutical K.K	Lecture	1	167056	1535.44
2016	206	University		TAIHO Phamaceutical Co., Ltd.	Lecture	1	111370	1023.62
2016	206	University	1	Mitsubishi Tanabe Pharma Corporation	Lecture	3	501168	4606.32
2016	206	University	1	Takeda Pharmaceutical Company Ltd.	Lecture	1	57276	526.434
2016	206	University	1	Sumitomo Dainippon Pharma Co., Ltd.	Lecture	1	55685	511.811
2016	206	University	1	Bristol-Myers Squibb	Lecture	1	111370	1023.62
2016	206	University	1	Daiichi Sankyo Company, Limited.	Lecture	1	55685	511.811
2016	206	University	1	Maruho Co., Ltd.	Consulting	1	206241	1895.6
2016	206	University	1	Kyowa Hakko Kirin Company, Ltd.	Lecture	1	111370	1023.62
2016	206	University	1	Kyowa Hakko Kirin Company, Ltd.	Lecture	1	111370	1023.62
2016	206	University	1	Bayer Yakuhin, Ltd.	Lecture	2	222740	2047.24
2016	206	University	1	Celgene Corporation	Lecture	1	103120	947.794
2016	206	University	1	Torii Pharmaceutical Co., Ltd.	Lecture	3	173842	1597.81
2016	206	University	1	Maruho Co., Ltd.	Lecture	3	309360	2843.38
2016	206	University	1	Nippon Boehringer lngelheim Co., Ltd.	Consulting	2	389797	3582.69
2016	206	University		Eisai Co., Ltd.	Lecture	1	111370	1023.62
2016	206	University	1	POLA-Pharma.	Lecture	1	111370	1023.62
2016	206	University	1	Ono Pharmaceutical Co., Ltd.	Lecture	1	111370	1023.62
2016	206	University		Kaken Pharmaceutical Co., Ltd.	Lecture	2	222740	2047.24
2016	173	University		Santen Pharmaceutical Co., Ltd.	Lecture	1	103120	947.794
2016	173	University		Bayer Yakuhin, Ltd.	Lecture	1	55685	511.811
2016	173	University		Novartis Pharma K.K.	Lecture	2	133644	1228.35
2016	165	Clinic		Kaken Pharmaceutical Co., Ltd.	Lecture	1	55685	511.811
2016	165	Clinic		TAIHO Phamaceutical Co., Ltd.	Lecture	1	77959	716.535
2016	170	University		Pfizer Japan Inc.	Consulting	1	57276	526.434
2016	170	University	1	Pfizer Japan Inc.	Lecture	2	229104	2105.74
2016	170	University		Bayer Yakuhin, Ltd.	Lecture	2	133644	1228.35
2016	170	University		MSD	Lecture	1	77959	716.535
2016	170	University		Daiichi Sankyo Company, Limited.	Lecture	10	1058015	9724.4
2016	170	University		Sumitomo Dainippon Pharma Co., Ltd.	Lecture	1	55685	511.811
2016	170	University		Nippon Shinyaku Co., Ltd.	writing work	1	55685	511.811
2016	170	University		Nippon Shinyaku Co., Ltd.	Lecture	2	111370	1023.62
2016	155	Other types of hospitals		Maruho Co., Ltd.	Lecture	1	51560	473.897
2016	155	University	1	Torii Pharmaceutical Co., Ltd.	Lecture	1	102259	939.88
2016	155	University		Pfizer Japan Inc.	Lecture	1	34366	315.864
2016	155	University	1	Takeda Pharmaceutical Company Ltd.	Lecture	1	171829	1579.31
2016	155	University	1	MSD	Lecture	2	222740	2047.24
2016	155	University	1	AstraZeneca plc	Lecture	1	111370	1023.62
2016	155	University	1	Maruho Co., Ltd.	Lecture	1	51560	473.897
2016	154	University		Eisai Co., Ltd.	Lecture	1	55685	511.811
2016	154	University	1	Mitsubishi Tanabe Pharma Corporation	Lecture	1	167056	1535.44
2016	154	University	1	Kyowa Hakko Kirin Company, Ltd.	Lecture	2	278426	2559.06
2016	154	University	1	Torii Pharmaceutical Co., Ltd.	Lecture	1	153390	1409.83
2016	154	University	1	Janssen Pharmaceutical K.K	Lecture	1	111370	1023.62
2016	154	University	1	Novartis Pharma K.K.	Lecture	2	222740	2047.24
2016	154	University		TAIHO Phamaceutical Co., Ltd.	Lecture	1	111370	1023.62
2016	154	University	1	Chugai Pharmaceutical Co., Ltd.	Lecture	1	34366	315.864
2016	154	University		Nippon Chemiphar Co., Ltd.	Lecture	2	222740	2047.24
2016	181	University		Sanofi K.K.	Lecture	1	50000	459.559
2016	176	Other types of hospitals		TAIHO Phamaceutical Co., Ltd.	Lecture	1	55685	511.811
2016	176	Other types of hospitals		Novartis Pharma K.K.	writing work	1	77959	716.535
2016	176	Other types of hospitals		Novartis Pharma K.K.	Lecture	1	77959	716.535
2016	176	Other types of hospitals		Ono Pharmaceutical Co., Ltd.	Lecture	1	44548	409.449
2016	166	University		Sanofi K.K.	writing work	1	35000	321.691
2016	166	University		Sanofi K.K.	Lecture	4	285000	2619.49
2016	166	University		Fujimoto Pharmaceutical Corporation	Consulting	4	900000	8272.06
2016	166	University		TAIHO Phamaceutical Co., Ltd.	Lecture	1	55685	511.811
2016	166	University		Torii Pharmaceutical Co., Ltd.	writing work	2	102260	939.89
2016	166	University		Kyowa Hakko Kirin Company, Ltd.	Lecture	1	55685	511.811
2016	186	University		Mitsubishi Tanabe Pharma Corporation	Lecture	3	233877	2149.6
2016	186	University		Maruho Co., Ltd.	Consulting	1	30936	284.338
2016	186	University		TAIHO Phamaceutical Co., Ltd.	Lecture	1	55685	511.811
2016	186	University		Maruho Co., Ltd.	Lecture	6	283581	2606.44
2016	163	Other types of hospitals		Kracie Pharmaceutical, Ltd.	Lecture	1	77959	716.535
2016	152	Clinic		Otsuka Pharmaceutical Co., Ltd	Lecture	1	100000	919.118
2016	152	Clinic		Maruho Co., Ltd.	Consulting	4	360920	3317.28
2016	152	Clinic		Maruho Co., Ltd.	Lecture	9	845584	7771.91
2016	152	Clinic		POLA-Pharma.	Consulting	1	55685	511.811
2016	152	Clinic		POLA-Pharma.	writing work	3	334110	3070.86
2016	152	Clinic		POLA-Pharma.	Lecture	4	445480	4094.49
2016	152	Clinic		Kyowa Hakko Kirin Company, Ltd.	Consulting	1	77959	716.535
2016	152	Clinic		Kyowa Hakko Kirin Company, Ltd.	Lecture	1	111370	1023.62
2016	152	Clinic		AbbVie GK	Lecture	1	33411	307.086
2016	152	Clinic		Shionogi & Co., Ltd.	Lecture	3	309360	2843.38
2016	134	Other types of hospitals		TAIHO Phamaceutical Co., Ltd.	Lecture	1	33411	307.086
2016	134	Other types of hospitals		Nippon Chemiphar Co., Ltd.	Lecture	1	111370	1023.62
2016	134	Other types of hospitals		Mitsubishi Tanabe Pharma Corporation	Lecture	2	189329	1740.16
2016	134	Other types of hospitals		Taisho Pharma Co., Ltd.		2	189329	1740.16
2016	134	Other types of hospitals		Maruho Co., Ltd.	Lecture	1	103120	947.794
2016	159	Other types of hospitals		Torii Pharmaceutical Co., Ltd.	writing work	1	70000	643.382
2016	159	Research institutes		MSD	Lecture	2	242768	2231.32
2016	159	Other types of hospitals		TAIHO Phamaceutical Co., Ltd.	Lecture	1	55685	511.811
2016	159	Other types of hospitals		Kyorin Pharmaceutical Co., Ltd.	Lecture	4	412480	3791.18
2016	159	Other types of hospitals		Pfizer Japan Inc.	Lecture	1	34366	315.864
2016	159	Other types of hospitals		Maruho Co., Ltd.	Consulting	2	226865	2085.16
2016	159	Other types of hospitals		Maruho Co., Ltd.	writing work	2	134056	1232.13
2016	159	Other types of hospitals		Maruho Co., Ltd.	Lecture	12	1753050	16112.6
2016	159	Other types of hospitals		Chugai Pharmaceutical Co., Ltd.	Lecture	1	33411	307.086
2016	121	Other types of hospitals		Chugai Pharmaceutical Co., Ltd.	Lecture	1	33411	307.086
2016	232	University		Pfizer Japan Inc.	Lecture	1	80187	737.013
2016	232	University	1	Novartis Pharma K.K.	Lecture	1	111370	1023.62
2016	232	University		TAIHO Phamaceutical Co., Ltd.	Lecture	2	222740	2047.24
2016	232	University	1	Daiichi Sankyo Company, Limited.	Lecture	2	222740	2047.24
2016	232	University	1	Janssen Pharmaceutical K.K	Lecture	1	111370	1023.62
2016	232	University	1	Torii Pharmaceutical Co., Ltd.	Lecture	1	102259	939.88
2016	232	University	1	Shionogi & Co., Ltd.	Lecture	2	257801	2369.49
2016	232	University	1	Bristol-Myers Squibb	Lecture	1	111370	1023.62
2016	232	University	1	Maruho Co., Ltd.	writing work	1	206242	1895.61
2016	232	University	1	Maruho Co., Ltd.	Lecture	8	732152	6729.34
2016	232	University	1	Bayer Yakuhin, Ltd.	Lecture	1	111370	1023.62
2016	232	University	1	GlaxoSmithKline K.K.	Consulting	2	400934	3685.06
2016	158	University		Eisai Co., Ltd.	Lecture	1	55685	511.811
2016	158	University		Maruho Co., Ltd.	Consulting	1	30936	284.338
2016	158	University		TAIHO Phamaceutical Co., Ltd.	Lecture	1	55685	511.811
2016	158	University		Janssen Pharmaceutical K.K	Consulting	2	222740	2047.24
2016	158	University		Maruho Co., Ltd.	Lecture	1	72184	663.456
2016	158	University		Kyowa Hakko Kirin Company, Ltd.	Consulting	1	77959	716.535
2016	157	Other types of hospitals		Bristol-Myers Squibb	Lecture	1	55685	511.811
2016	160	Other types of hospitals		Torii Pharmaceutical Co., Ltd.	Lecture	1	71582	657.923
2016	160	University		Mitsubishi Tanabe Pharma Corporation	Lecture	1	77959	716.535
2016	160	University		TAIHO Phamaceutical Co., Ltd.	Lecture	1	55685	511.811
2016	142	Other types of hospitals		Maruho Co., Ltd.	Lecture	1	72184	663.456
2016	103	Other types of hospitals		Mitsubishi Tanabe Pharma Corporation	Lecture	1	111370	1023.62
2016	103	Other types of hospitals		Kracie Pharmaceutical, Ltd.	Lecture	1	72184	663.456
2016	268	University		GlaxoSmithKline K.K.	Consulting	1	55685	511.811
2016	156	University	1	Maruho Co., Ltd.	Lecture	5	505290	4644.21
2016	156	University		Eli Lilly Japan K.K.	Lecture	1	111370	1023.62
2016	156	University	1	Chugai Pharmaceutical Co., Ltd.	Other	1	57276	526.434
2016	156	University		TAIHO Phamaceutical Co., Ltd.	Lecture	2	222740	2047.24
2016	156	University	1	Mitsubishi Tanabe Pharma Corporation	Lecture	5	523440	4811.03
2016	156	University	1	Kyowa Hakko Kirin Company, Ltd.	Lecture	2	167055	1535.43
2016	156	University	1	Novartis Pharma K.K.	Lecture	3	256151	2354.33
2016	156	University	1	Maruho Co., Ltd.	Consulting	1	51560	473.897
2016	156	University	1	Chugai Pharmaceutical Co., Ltd.	Lecture	1	57276	526.434
2016	169	Other types of hospitals		Zeria Pharmaceutical Co., Ltd.	Consulting	1	1080000	9926.47
2016	122	Clinic		MSD	Lecture	1	111370	1023.62
2016	122	Clinic		MSD	writing work	1	111370	1023.62
2016	149	University		Kaken Pharmaceutical Co., Ltd.	Lecture	1	111370	1023.62
2016	149	University	1	Maruho Co., Ltd.	Lecture	2	206240	1895.59
2016	114	University	1	Pfizer Japan Inc.	Consulting	1	114552	1052.87
2016	114	University	1	Bristol-Myers Squibb	Lecture	2	222740	2047.24
2016	114	University	1	Bayer Yakuhin, Ltd.	Lecture	1	111370	1023.62
2016	114	University	1	Ono Pharmaceutical Co., Ltd.	Lecture	1	77959	716.535
2016	114	University	1	Novartis Pharma K.K.	Lecture	1	167056	1535.44
2016	114	University	1	Toa Eiyo Ltd.	writing work	1	66822	614.173
2016	114	University	1	Toa Eiyo Ltd.	Lecture	3	334110	3070.86
2016	114	University	1	Mitsubishi Tanabe Pharma Corporation	Lecture	5	556850	5118.11
2016	114	University	1	Takeda Pharmaceutical Company Ltd.	Lecture	2	229104	2105.74
2016	114	University	1	Daiichi Sankyo Company, Limited.	Lecture	5	556850	5118.11
2016	114	University	1	Otsuka Pharmaceutical Co., Ltd	Lecture	3	300000	2757.35
2016	114	University	1	MSD	Lecture	4	668224	6141.76
2016	114	University	1	Eli Lilly Japan K.K.	Lecture	1	111370	1023.62
2016	114	University	1	Nippon Shinyaku Co., Ltd.	Lecture	1	111370	1023.62
2016	114	University	1	Sumitomo Dainippon Pharma Co., Ltd.	Lecture	2	222740	2047.24
2016	114	University	1	Taisho Pharma Co., Ltd.		1	167056	1535.44
2016	114	University	1	Astellas Pharma Inc	Lecture	4	370000	3400.74
2016	114	University	1	AstraZeneca plc	Lecture	2	155918	1433.07
2016	114	University	1	Sanwa Kagaku Kenkyusho Co., Ltd.	Lecture	3	278425	2559.05
2016	114	University	1	Kowa Company, Ltd.	Lecture	2	189329	1740.16
2016	114	University	1	Nippon Boehringer lngelheim Co., Ltd.	Lecture	5	501166	4606.31
2016	141	University		Kaken Pharmaceutical Co., Ltd.	Lecture	3	44548	409.449
2016	141	University		Eisai Co., Ltd.	Lecture	1	55685	511.811
2016	141	University		MSD	Lecture	1	77959	716.535
2016	141	University		Bristol-Myers Squibb	Lecture	1	55685	511.811
2016	141	University		POLA-Pharma.	Lecture	1	77959	716.535
2016	141	University		Ono Pharmaceutical Co., Ltd.	Lecture	2	167055	1535.43
2016	141	University		TAIHO Phamaceutical Co., Ltd.	Lecture	1	77959	716.535
2016	141	University		Maruho Co., Ltd.	Lecture	1	72184	663.456
2016	141	University		Nippon Chemiphar Co., Ltd.	Lecture	1	55685	511.811
2016	123	University		Eisai Co., Ltd.	Lecture	2	111370	1023.62
2016	123	University		Kaken Pharmaceutical Co., Ltd.	Lecture	1	77959	716.535
2016	123	University		Kyowa Hakko Kirin Company, Ltd.	Consulting	1	77959	716.535
2016	123	University		Chugai Pharmaceutical Co., Ltd.	Other	1	80187	737.013
2016	123	University		Asahi Kasei Pharma Corporation	Lecture	1	77959	716.535
2016	123	University		Mitsubishi Tanabe Pharma Corporation	Lecture	2	167055	1535.43
2016	123	University		Mitsubishi Tanabe Pharma Corporation	Consulting	2	222740	2047.24
2016	123	University		AbbVie GK	Lecture	3	178192	1637.79
2016	185	University		Research Institute for Microbial Diseases, Osaka University,	writing work	4	222740	2047.24
2016	185	University	1	Takeda Pharmaceutical Company Ltd.	writing work	1	57276	526.434
2016	185	University		TAIHO Phamaceutical Co., Ltd.	Lecture	1	111370	1023.62
2016	185	University	1	Janssen Pharmaceutical K.K	Lecture	1	111370	1023.62
2016	185	University	1	Torii Pharmaceutical Co., Ltd.	Lecture	1	20452	187.978
2016	185	University	1	Mitsubishi Tanabe Pharma Corporation	Lecture	2	278426	2559.06
2016	185	University		Pfizer Japan Inc.	Lecture	1	57276	526.434
2016	185	University	1	Bristol-Myers Squibb	Lecture	1	77959	716.535
2016	185	University	1	Kyorin Pharmaceutical Co., Ltd.	Lecture	2	257801	2369.49
2016	185	University	1	Maruho Co., Ltd.	Consulting	1	154681	1421.7
2016	185	University	1	Maruho Co., Ltd.	writing work	3	175304	1611.25
2016	185	University	1	Maruho Co., Ltd.	Lecture	7	928084	8530.18
2016	185	University	1	Mitsubishi Tanabe Pharma Corporation	writing work	1	111370	1023.62
2016	185	University	1	Novartis Pharma K.K.	writing work	1	111370	1023.62
2016	185	University	1	Kyowa Hakko Kirin Company, Ltd.	Lecture	2	167055	1535.43
2016	129	Other types of hospitals		Kyowa Hakko Kirin Company, Ltd.	Lecture	1	111370	1023.62
2016	129	Other types of hospitals		Chugai Pharmaceutical Co., Ltd.	Lecture	1	34366	315.864
2016	148	University		Ono Pharmaceutical Co., Ltd.	Lecture	2	111370	1023.62
2016	148	University		Maruho Co., Ltd.	Lecture	1	30936	284.338
2016	148	University		Torii Pharmaceutical Co., Ltd.	Lecture	1	10225	93.9798
2016	148	University		Toray Industries, Inc.	Lecture	1	30678	281.967
2016	144	Clinic		POLA-Pharma.	Lecture	1	55685	511.811
2016	144	Clinic		TAIHO Phamaceutical Co., Ltd.	Lecture	3	189329	1740.16
2016	144	Clinic		Maruho Co., Ltd.	Consulting	1	72184	663.456
2016	144	Clinic		Maruho Co., Ltd.	Lecture	1	103120	947.794
2016	144	Clinic		Mitsubishi Tanabe Pharma Corporation	Lecture	1	111370	1023.62
2016	144	Clinic		Janssen Pharmaceutical K.K	Lecture	1	111370	1023.62
2016	144	Clinic		Torii Pharmaceutical Co., Ltd.	Lecture	1	51130	469.945
2016	146	University	1	GlaxoSmithKline K.K.	Consulting	2	556853	5118.13
2016	146	University		POLA-Pharma.	Consulting	2	222740	2047.24
2016	146	University		POLA-Pharma.	writing work	3	334110	3070.86
2016	146	University		POLA-Pharma.	Lecture	4	445480	4094.49
2016	146	University		Nippon Zoki Pharmaceutical Co., Ltd	Consulting		1200000	11029.4
2016	146	University		TAIHO Phamaceutical Co., Ltd.	Lecture	3	556852	5118.12
2016	146	University	1	Toray Industries, Inc.	Consulting	4	222740	2047.24
2016	146	University	1	Shionogi & Co., Ltd.	Lecture	1	154681	1421.7
2016	146	University	1	Mitsubishi Tanabe Pharma Corporation	Lecture	3	668222	6141.75
2016	146	University	1	Daiichi Sankyo Company, Limited.	Consulting	1	110440	1015.07
2016	146	University	1	Otsuka Pharmaceutical Co., Ltd	Consulting	2	257144	2363.46
2016	146	University	1	Kyorin Pharmaceutical Co., Ltd.	Lecture	1	206241	1895.6
2016	146	University	1	Maruho Co., Ltd.	Consulting	8	9544166	87722.1
2016	146	University	1	Maruho Co., Ltd.	writing work	12	934268	8587.02
2016	146	University	1	Maruho Co., Ltd.	Lecture	9	1676748	15411.3
2016	146	University	1	Novartis Pharma K.K.	Consulting	1	111370	1023.62
2016	146	University	1	Novartis Pharma K.K.	writing work	1	167056	1535.44
2016	107	University		Kaken Pharmaceutical Co., Ltd.	Lecture	1	77959	716.535
2016	107	University		TAIHO Phamaceutical Co., Ltd.	Lecture	2	155918	1433.07
2016	107	University		Teijin Pharma Limited	Lecture	2	140000	1286.76
2016	107	University		Chugai Pharmaceutical Co., Ltd.	Lecture	1	114552	1052.87
2016	147	University	1	Mitsubishi Tanabe Pharma Corporation	Lecture	1	111370	1023.62
2016	147	University	1	Mochida Pharmaceutical Co., Ltd.	Lecture	1	55685	511.811
2016	147	University	1	Nippon Shinyaku Co., Ltd.	Lecture	2	222740	2047.24
2016	147	University	1	Astellas Pharma Inc	Lecture	1	100000	919.118
2016	147	University	1	Bayer Yakuhin, Ltd.	Lecture	5	779594	7165.39
2016	126	University		Bristol-Myers Squibb	Lecture	1	77959	716.535
2016	126	University		POLA-Pharma.	Lecture	1	55685	511.811
2016	164	University		Santen Pharmaceutical Co., Ltd.	writing work	1	51560	473.897
2016	164	University		Santen Pharmaceutical Co., Ltd.	Lecture	5	567161	5212.88
2016	164	University		Sanofi K.K.	Lecture	1	70000	643.382
2016	164	University		Kyowa Hakko Kirin Company, Ltd.	Consulting	1	77959	716.535
2016	164	University		Kyowa Hakko Kirin Company, Ltd.	Lecture	1	111370	1023.62
2016	164	University		TAIHO Phamaceutical Co., Ltd.	Lecture	4	222740	2047.24
2016	164	University		MSD	Lecture	2	155918	1433.07
2016	164	University		Kyorin Pharmaceutical Co., Ltd.	Lecture	1	103120	947.794
2016	164	University		Otsuka Pharmaceutical Co., Ltd	Lecture	1	30000	275.735
2016	164	University		Sumitomo Dainippon Pharma Co., Ltd.	Lecture	1	77959	716.535
2016	164	University		Kyowa Hakko Kirin Company, Ltd.	Lecture	2	278426	2559.06
2016	164	University		Novartis Pharma K.K.	Consulting	1	77959	716.535
2016	164	University		Torii Pharmaceutical Co., Ltd.	writing work	1	70000	643.382
2016	164	University		Senju Pharmaceutical Co., Ltd.	Lecture	2	132938	1221.86
2016	120	University	1	Mitsubishi Tanabe Pharma Corporation	Lecture	1	111370	1023.62
2016	120	University	1	Maruho Co., Ltd.	Lecture	1	72184	663.456
2016	167	University	1	Eli Lilly Japan K.K.	Lecture	1	111370	1023.62
2016	167	University		TAIHO Phamaceutical Co., Ltd.	Lecture	2	222740	2047.24
2016	167	University	1	Mitsubishi Tanabe Pharma Corporation	Lecture	3	389796	3582.68
2016	167	University	1	Torii Pharmaceutical Co., Ltd.	Lecture	1	51130	469.945
2016	167	University	1	Kyorin Pharmaceutical Co., Ltd.	Lecture	1	103120	947.794
2016	167	University	1	Kyowa Hakko Kirin Company, Ltd.	Lecture	2	111370	1023.62
2016	167	University	1	AbbVie GK	Lecture	1	55685	511.811
2016	167	University	1	Janssen Pharmaceutical K.K	Lecture	2	144781	1330.71
2016	167	University	1	Maruho Co., Ltd.	Lecture	3	360921	3317.29
2016	167	University		Kaken Pharmaceutical Co., Ltd.	Lecture	1	55685	511.811
2016	167	University	1	POLA-Pharma.	Lecture	2	222740	2047.24
2016	167	University	1	Tsumura & Co.	Lecture	1	111370	1023.62
2016	189	University		Sanofi K.K.	Lecture	1	75000	689.338
2016	189	University		TAIHO Phamaceutical Co., Ltd.	Lecture	1	77959	716.535
2016	140	University		Eisai Co., Ltd.	Lecture	1	55685	511.811
2016	140	University	1	Mitsubishi Tanabe Pharma Corporation	Lecture	1	111370	1023.62
2016	140	University	1	Novartis Pharma K.K.	Lecture	1	111370	1023.62
2016	140	University		Nippon Chemiphar Co., Ltd.	Lecture	1	111370	1023.62
2016	140	University		TAIHO Phamaceutical Co., Ltd.	Lecture	2	222740	2047.24
2016	140	University	1	Maruho Co., Ltd.	Lecture	3	247488	2274.71
2016	140	University	1	Bayer Yakuhin, Ltd.	Lecture	1	111370	1023.62
2016	140	University	1	Kyowa Hakko Kirin Company, Ltd.	Lecture	1	111370	1023.62
2016	140	University	1	Torii Pharmaceutical Co., Ltd.	Lecture	2	204518	1879.76
2016	143	University		Mitsubishi Tanabe Pharma Corporation	Lecture	1	55685	511.811
2016	143	University		Novartis Pharma K.K.	Lecture	1	33411	307.086
2016	143	University		Takeda Pharmaceutical Company Ltd.	Lecture	1	57276	526.434
2016	127	University		Tsumura & Co.	Lecture	1	33411	307.086
2016	127	University		POLA-Pharma.	Lecture	1	33411	307.086
2016	127	University		Maruho Co., Ltd.	Lecture	1	30936	284.338
2016	130	University	1	POLA-Pharma.	Lecture	2	167055	1535.43
2016	130	University	1	Ono Pharmaceutical Co., Ltd.	Lecture	1	77959	716.535
2016	130	University	1	Novartis Pharma K.K.	writing work	1	111370	1023.62
2016	130	University	1	Novartis Pharma K.K.	Lecture	1	111370	1023.62
2016	130	University		TAIHO Phamaceutical Co., Ltd.	Lecture	1	111370	1023.62
2016	130	University	1	Mitsubishi Tanabe Pharma Corporation	Lecture	1	111370	1023.62
2016	130	University	1	Daiichi Sankyo Company, Limited.	Lecture	1	55685	511.811
2016	130	University	1	Otsuka Pharmaceutical Co., Ltd	Lecture	2	200000	1838.24
2016	130	University		Maruho Co., Ltd.	Consulting	2	154680	1421.69
2016	130	University	1	Maruho Co., Ltd.	Lecture	6	556848	5118.09
2016	130	University		Nippon Chemiphar Co., Ltd.	Lecture	2	222740	2047.24
2016	195	University	1	Takeda Pharmaceutical Company Ltd.	Lecture	1	57276	526.434
2016	195	University	1	MSD	Lecture	1	111370	1023.62
2016	72	University		Maruho Co., Ltd.	Lecture	1	103120	947.794
2016	115	University	1	MSD	Lecture	1	111370	1023.62
2016	115	University	1	Chugai Pharmaceutical Co., Ltd.	Lecture	1	34366	315.864
2016	111	University	1	Janssen Pharmaceutical K.K	Lecture	3	445482	4094.5
2016	111	University	1	Kyorin Pharmaceutical Co., Ltd.	Lecture	1	154681	1421.7
2016	111	University		Nippon Chemiphar Co., Ltd.	Lecture	1	167056	1535.44
2016	111	University		Nippon Chemiphar Co., Ltd.	writing work	1	445483	4094.51
2016	111	University	1	Mitsubishi Tanabe Pharma Corporation	Lecture	1	167056	1535.44
2016	111	University	1	Maruho Co., Ltd.	Lecture	3	464043	4265.1
2016	111	University	1	Novartis Pharma K.K.	Lecture	1	167056	1535.44
2016	116	University	1	Torii Pharmaceutical Co., Ltd.	Lecture	1	71582	657.923
2016	116	University	1	Novartis Pharma K.K.	Lecture	1	111370	1023.62
2016	116	University		Nippon Chemiphar Co., Ltd.	Lecture		33411	307.086
2016	116	University		TAIHO Phamaceutical Co., Ltd.	Lecture	1	77959	716.535
2016	116	University	1	Bristol-Myers Squibb	Lecture	1	111370	1023.62
2016	116	University		Teikoku Seiyaku Co., Ltd.	Lecture		111370	1023.62
2016	118	University	1	POLA-Pharma.	Lecture	1	111370	1023.62
2016	118	University		Kaken Pharmaceutical Co., Ltd.	Lecture	2	189329	1740.16
2016	118	University		TAIHO Phamaceutical Co., Ltd.	Lecture	1	111370	1023.62
2016	118	University	1	Torii Pharmaceutical Co., Ltd.	Lecture	1	30678	281.967
2016	118	University	1	Shionogi & Co., Ltd.	Lecture	1	103120	947.794
2016	113	University		Takeda Pharmaceutical Company Ltd.	Lecture	1	114552	1052.87
2016	113	University		Kyorin Pharmaceutical Co., Ltd.	Lecture	3	309360	2843.38
2016	113	University		Nippon Boehringer lngelheim Co., Ltd.	Lecture	3	334110	3070.86
2016	225	University		Kyowa Hakko Kirin Company, Ltd.	Lecture	1	111370	1023.62
2016	225	University		Bristol-Myers Squibb	Lecture	1	77959	716.535
2016	225	University		Maruho Co., Ltd.	Lecture	2	123744	1137.35
2016	225	University		Novartis Pharma K.K.	Lecture	2	66822	614.173
2016	125	University	1	Otsuka Pharmaceutical Co., Ltd	Lecture	2	200000	1838.24
2016	125	University	1	Novartis Pharma K.K.	Consulting	7	311836	2866.14
2016	125	University	1	Novartis Pharma K.K.	writing work	1	33411	307.086
2016	125	University	1	Novartis Pharma K.K.	Lecture	5	501165	4606.3
2016	151	Other types of hospitals		Kaken Pharmaceutical Co., Ltd.	Lecture	1	55685	511.811
2016	151	Other types of hospitals		Toray Industries, Inc.	Lecture	1	33411	307.086
2016	151	Other types of hospitals		Mitsubishi Tanabe Pharma Corporation	Lecture	1	33411	307.086
2016	151	Other types of hospitals		Torii Pharmaceutical Co., Ltd.	Lecture	1	51130	469.945
2016	151	Other types of hospitals		Maruho Co., Ltd.	Lecture	1	72184	663.456
2016	151	Other types of hospitals		Novartis Pharma K.K.	Lecture	1	77959	716.535
2016	128	University		TAIHO Phamaceutical Co., Ltd.	Lecture	1	77959	716.535
2016	128	University		Maruho Co., Ltd.	Lecture	4	288736	2653.82
2016	128	University		Kaken Pharmaceutical Co., Ltd.	Lecture	1	33411	307.086
2016	128	University		Mitsubishi Tanabe Pharma Corporation	Lecture	2	222740	2047.24
2016	132	University	1	Bristol-Myers Squibb	Lecture	1	111370	1023.62
2016	132	University	1	Mitsubishi Tanabe Pharma Corporation	Lecture	1	77959	716.535
2016	109	University	1	Janssen Pharmaceutical K.K	Lecture	1	111370	1023.62
2016	109	University	1	Kracie Pharmaceutical, Ltd.	Lecture	1	103120	947.794
2016	109	University	1	Maruho Co., Ltd.	Lecture	3	247488	2274.71
2016	109	University	1	Novartis Pharma K.K.	Lecture	1	111370	1023.62
2016	109	University		Nippon Chemiphar Co., Ltd.	Lecture	1	55685	511.811
2016	109	University	1	Torii Pharmaceutical Co., Ltd.	Lecture	3	276102	2537.7
2016	99	University		Kaken Pharmaceutical Co., Ltd.	Lecture	1	55685	511.811
2016	99	University	1	Kyowa Hakko Kirin Company, Ltd.	Lecture	3	167055	1535.43
2016	99	University	1	Nippon Zoki Pharmaceutical Co., Ltd	Lecture	1	100000	919.118
2016	99	University	1	Mitsubishi Tanabe Pharma Corporation	Lecture	10	1392130	12795.3
2016	99	University	1	MSD	Lecture	2	278426	2559.06
2016	99	University		TAIHO Phamaceutical Co., Ltd.	Lecture	3	334110	3070.86
2016	99	University	1	Kyorin Pharmaceutical Co., Ltd.	Lecture	3	309360	2843.38
2016	99	University	1	Torii Pharmaceutical Co., Ltd.	Lecture	1	102259	939.88
2016	99	University	1	Maruho Co., Ltd.	Lecture	3	247488	2274.71
2016	99	University	1	Kyowa Hakko Kirin Company, Ltd.	Lecture	4	478893	4401.59
2016	99	University	1	Novartis Pharma K.K.	Consulting	1	111370	1023.62
2016	99	University	1	Novartis Pharma K.K.	Lecture	1	111370	1023.62
2016	97	Clinic		Kyowa Hakko Kirin Company, Ltd.	Consulting	1	77959	716.535
2016	69	University		Takeda Pharmaceutical Company Ltd.	writing work	2	144781	1330.71
2016	69	University		Mitsubishi Tanabe Pharma Corporation	Lecture	1	77959	716.535
2016	69	University		MSD	Lecture	2	178192	1637.79
2016	69	University		TAIHO Phamaceutical Co., Ltd.	Lecture	1	77959	716.535
2016	69	University		Janssen Pharmaceutical K.K	Lecture	1	77959	716.535
2016	69	University		Maruho Co., Ltd.	Lecture	2	206240	1895.59
2016	139	University		GlaxoSmithKline K.K.	Consulting	1	55685	511.811
2016	139	University		Celgene Corporation	Lecture	1	72184	663.456
2016	139	University		Kaken Pharmaceutical Co., Ltd.	Lecture	2	144781	1330.71
2016	139	University		POLA-Pharma.	Lecture	5	400932	3685.04
2016	139	University		TAIHO Phamaceutical Co., Ltd.	Lecture	1	77959	716.535
2016	139	University		Torii Pharmaceutical Co., Ltd.	Lecture	3	224971	2067.75
2016	139	University		Nippon Chemiphar Co., Ltd.	Lecture		55685	511.811
2016	139	University		AbbVie GK	Lecture	2	66822	614.173
2016	139	University		Mochida Pharmaceutical Co., Ltd.	Lecture	1	111370	1023.62
2016	139	University		Janssen Pharmaceutical K.K	Consulting	2	222740	2047.24
2016	139	University		Janssen Pharmaceutical K.K	Lecture	2	300701	2763.8
2016	139	University		Eli Lilly Japan K.K.	Lecture	1	77959	716.535
2016	139	University		Maruho Co., Ltd.	writing work	2	82496	758.235
2016	139	University		Novartis Pharma K.K.	writing work	1	55685	511.811
2016	139	University		Novartis Pharma K.K.	Lecture	3	278425	2559.05
2016	139	University		Bayer Yakuhin, Ltd.	Lecture	1	77959	716.535
2016	139	University		Kyowa Hakko Kirin Company, Ltd.	Consulting	1	111370	1023.62
2016	139	University		Kyowa Hakko Kirin Company, Ltd.	Lecture	1	111370	1023.62
2016	139	University		Torii Pharmaceutical Co., Ltd.	writing work	1	51130	469.945
2016	139	University		Maruho Co., Ltd.	Lecture	10	1103386	10141.4
2016	100	University		Santen Pharmaceutical Co., Ltd.	Lecture	1	10312	94.7794
2016	81	University		POLA-Pharma.	Lecture	1	33411	307.086
2016	110	University		Eisai Co., Ltd.	Lecture	1	55685	511.811
2016	110	University	1	Bayer Yakuhin, Ltd.	writing work	1	111370	1023.62
2016	110	University	1	Bayer Yakuhin, Ltd.	Lecture	1	111370	1023.62
2016	110	University	1	Eli Lilly Japan K.K.	Lecture	2	222740	2047.24
2016	110	University	1	Novartis Pharma K.K.	Lecture	2	167055	1535.43
2016	110	University	1	Eli Lilly Japan K.K.	Consulting	1	111370	1023.62
2016	110	University	1	Mitsubishi Tanabe Pharma Corporation	Lecture	4	668224	6141.76
2016	110	University	1	Janssen Pharmaceutical K.K	Lecture	1	111370	1023.62
2016	110	University	1	Eli Lilly Japan K.K.	Lecture	3	334110	3070.86
2016	110	University	1	Maruho Co., Ltd.	Consulting	3	134056	1232.13
2016	110	University	1	Maruho Co., Ltd.	Lecture	10	1000264	9193.6
2016	110	University	1	AbbVie GK	Consulting	4	723908	6653.57
2016	110	University	1	AbbVie GK	Lecture	4	334110	3070.86
2016	110	University	1	Nippon Zoki Pharmaceutical Co., Ltd	Lecture	1	100000	919.118
2016	110	University	1	Eli Lilly Japan K.K.	Consulting	2	222740	2047.24
2016	110	University	1	Nippon Boehringer lngelheim Co., Ltd.	Consulting	1	38578	354.577
2016	110	University	1	Kyowa Hakko Kirin Company, Ltd.	Lecture	1	111370	1023.62
2016	110	University	1	Torii Pharmaceutical Co., Ltd.	writing work	1	51130	469.945
2016	110	University	1	Maruho Co., Ltd.	writing work	2	154680	1421.69
2016	110	University	1	Kyowa Hakko Kirin Company, Ltd.	Lecture	10	1058015	9724.4
2016	145	University		Eisai Co., Ltd.	Lecture	2	89096	818.897
2016	145	University	1	Torii Pharmaceutical Co., Ltd.	Lecture	1	30678	281.967
2016	145	University	1	Mitsubishi Tanabe Pharma Corporation	Lecture	1	111370	1023.62
2016	145	University	1	Otsuka Pharmaceutical Co., Ltd	Lecture	1	100000	919.118
2016	145	University	1	Daiichi Sankyo Company, Limited.	Lecture	1	111370	1023.62
2016	145	University	1	Asahi Kasei Pharma Corporation	Lecture	1	77959	716.535
2016	145	University	1	Teijin Pharma Limited	Lecture	1	30000	275.735
2016	90	Clinic		TAIHO Phamaceutical Co., Ltd.	Lecture	1	55685	511.811
2016	90	Clinic		Mochida Pharmaceutical Co., Ltd.	Lecture	1	111370	1023.62
2016	106	Clinic		TAIHO Phamaceutical Co., Ltd.	Lecture	1	55685	511.811
2016	88	University	1	Maruho Co., Ltd.	Lecture	2	144368	1326.91
2016	88	University	1	Novartis Pharma K.K.	Lecture	1	111370	1023.62
2016	88	University		Torii Pharmaceutical Co., Ltd.	writing work	6	286327	2631.68
2016	88	University		Kyowa Hakko Kirin Company, Ltd.	Lecture	2	167055	1535.43
2016	88	University		Mitsubishi Tanabe Pharma Corporation	Lecture	2	111370	1023.62
2016	183	Clinic		Maruho Co., Ltd.	writing work	3	206240	1895.59
2016	183	Clinic		Mochida Pharmaceutical Co., Ltd.	writing work	1	11137	102.362
2016	183	Clinic		Kracie Pharmaceutical, Ltd.	Lecture	1	51560	473.897
2016	183	Clinic		POLA-Pharma.	Consulting	1	22274	204.724
2016	183	Clinic		POLA-Pharma.	Lecture	2	155918	1433.07
2016	87	University	1	Sanofi K.K.	writing work	1	50000	459.559
2016	87	University	1	Sanofi K.K.	Lecture	1	100000	919.118
2016	87	University	1	Daiichi Sankyo Company, Limited.	Lecture	1	55685	511.811
2016	87	University	1	Daiichi Sankyo Company, Limited.	writing work	1	33411	307.086
2016	71	University		Novartis Pharma K.K.	writing work	1	55685	511.811
2016	71	University		Nippon Chemiphar Co., Ltd.	Lecture	1	111370	1023.62
2016	71	University		Torii Pharmaceutical Co., Ltd.	Lecture	1	10225	93.9798
2016	104	University	1	AbbVie GK	Consulting	1	55685	511.811
2016	104	University		Janssen Pharmaceutical K.K	Lecture	1	77959	716.535
2016	104	University		Janssen Pharmaceutical K.K	Lecture	1	55685	511.811
2016	104	University		Maruho Co., Ltd.	Consulting	1	72184	663.456
2016	104	University		Maruho Co., Ltd.	Lecture	1	72184	663.456
2016	104	University		Kyowa Hakko Kirin Company, Ltd.	Consulting	1	77959	716.535
2016	104	University		Kyowa Hakko Kirin Company, Ltd.	Lecture	1	55685	511.811
2016	108	Other types of hospitals		Kyowa Hakko Kirin Company, Ltd.	Lecture	2	89096	818.897
2016	108	Other types of hospitals		Bristol-Myers Squibb	Lecture	1	44548	409.449
2016	108	Other types of hospitals		Maruho Co., Ltd.	Lecture	1	72184	663.456
2016	108	Other types of hospitals		Chugai Pharmaceutical Co., Ltd.	Lecture	4	320747	2948.04
2016	108	Other types of hospitals		Novartis Pharma K.K.	Lecture	1	111370	1023.62
2016	108	Other types of hospitals		Janssen Pharmaceutical K.K	Lecture	2	167055	1535.43
2016	108	Other types of hospitals		Bayer Yakuhin, Ltd.	Lecture	1	44548	409.449
2016	108	Other types of hospitals		AbbVie GK	Lecture	1	111370	1023.62
2016	108	Other types of hospitals		Kissei Pharmaceutical Co., Ltd.	Lecture	1	44548	409.449
2016	108	Other types of hospitals		Mitsubishi Tanabe Pharma Corporation	Lecture	7	534576	4913.38
2016	108	Other types of hospitals		Astellas Pharma Inc	Lecture	1	70000	643.382
2016	105	University		Nippon Kayaku Co., Ltd.	Consulting	1	111370	1023.62
2016	105	University		Eisai Co., Ltd.	writing work	1	111370	1023.62
2016	105	University		Torii Pharmaceutical Co., Ltd.	Lecture	1	51130	469.945
2016	105	University		Mitsubishi Tanabe Pharma Corporation	Lecture	1	111370	1023.62
2016	105	University		TAIHO Phamaceutical Co., Ltd.	Lecture	1	55685	511.811
2016	105	University		Janssen Pharmaceutical K.K	Lecture	1	111370	1023.62
2016	105	University		Janssen Pharmaceutical K.K	Consulting	2	222740	2047.24
2016	105	University		Janssen Pharmaceutical K.K	Lecture	2	222741	2047.25
2016	105	University		Eli Lilly Japan K.K.	Lecture	2	222740	2047.24
2016	105	University		Maruho Co., Ltd.	Consulting	3	113432	1042.57
2016	105	University		Maruho Co., Ltd.	Lecture	2	175304	1611.25
2016	105	University		Novartis Pharma K.K.	Lecture	3	211603	1944.88
2016	105	University		Eli Lilly Japan K.K.	Consulting	1	111370	1023.62
2016	105	University		Kyowa Hakko Kirin Company, Ltd.	Lecture	1	111370	1023.62
2016	105	University		Celgene Corporation	Consulting	1	154681	1421.7
2016	124	University		Eisai Co., Ltd.	Lecture	1	111370	1023.62
2016	124	University		Maruho Co., Ltd.	Lecture	1	72184	663.456
2016	112	University		Taisho Pharma Co., Ltd.		1	111370	1023.62
2016	112	University		Teijin Pharma Limited	Lecture	1	70000	643.382
2016	168	University	1	Kaken Pharmaceutical Co., Ltd.	Lecture	1	11137	102.362
2016	168	University	1	POLA-Pharma.	Lecture	1	111370	1023.62
2016	168	University	1	Janssen Pharmaceutical K.K	Lecture	2	222740	2047.24
2016	168	University	1	Eli Lilly Japan K.K.	Lecture	1	111370	1023.62
2016	168	University	1	Mitsubishi Tanabe Pharma Corporation	Lecture	4	668224	6141.76
2016	168	University	1	Daiichi Sankyo Company, Limited.	Lecture	1	167056	1535.44
2016	168	University	1	Kyowa Hakko Kirin Company, Ltd.	Lecture	4	334110	3070.86
2016	168	University	1	Chugai Pharmaceutical Co., Ltd.	Lecture	2	148918	1368.73
2016	168	University	1	Torii Pharmaceutical Co., Ltd.	Lecture	1	102259	939.88
2016	168	University	1	Maruho Co., Ltd.	Consulting	2	278425	2559.05
2016	168	University	1	Maruho Co., Ltd.	Lecture	6	773404	7108.49
2016	168	University		Teikoku Seiyaku Co., Ltd.	Lecture		111370	1023.62
2016	74	University		TAIHO Phamaceutical Co., Ltd.	writing work	3	334110	3070.86
2016	74	University		TAIHO Phamaceutical Co., Ltd.	Consulting	1	445483	4094.51
2016	74	University		Bayer Yakuhin, Ltd.	writing work	1	167056	1535.44
2016	74	University	1	Mochida Pharmaceutical Co., Ltd.	Lecture	1	111370	1023.62
2016	74	University		TAIHO Phamaceutical Co., Ltd.	Lecture	7	684925	6295.27
2016	74	University	1	Janssen Pharmaceutical K.K	Lecture	1	111370	1023.62
2016	74	University	1	Kyorin Pharmaceutical Co., Ltd.	Lecture	1	103120	947.794
2016	74	University	1	Eli Lilly Japan K.K.	Lecture	1	111370	1023.62
2016	74	University	1	Taisho Pharma Co., Ltd.		1	111370	1023.62
2016	74	University	1	Torii Pharmaceutical Co., Ltd.	Lecture	1	102259	939.88
2016	74	University	1	Chugai Pharmaceutical Co., Ltd.	Lecture	1	57276	526.434
2016	74	University	1	Novartis Pharma K.K.	Consulting	9	723905	6653.54
2016	74	University	1	Novartis Pharma K.K.	Lecture	4	612538	5629.94
2016	74	University	1	Mitsubishi Tanabe Pharma Corporation	Lecture	4	612538	5629.94
2016	74	University	1	MSD	Lecture	1	111370	1023.62
2016	74	University	1	MSD	writing work	1	105245	967.325
2016	74	University	1	Bristol-Myers Squibb	Lecture	1	111370	1023.62
2016	74	University	1	Bayer Yakuhin, Ltd.	Lecture	1	111370	1023.62
2016	74	University	1	Maruho Co., Ltd.	Consulting	1	51560	473.897
2016	74	University	1	Maruho Co., Ltd.	writing work	1	51560	473.897
2016	74	University	1	Maruho Co., Ltd.	Lecture	7	824962	7582.37
2016	74	University		Eisai Co., Ltd.	Lecture	1	111370	1023.62
2016	74	University	1	GlaxoSmithKline K.K.	Consulting	1	111370	1023.62
2016	74	University	1	POLA-Pharma.	Lecture	2	222740	2047.24
2016	74	University	1	Ono Pharmaceutical Co., Ltd.	Lecture	1	111370	1023.62
2016	74	University		Kaken Pharmaceutical Co., Ltd.	Lecture	2	278426	2559.06
2016	74	University	1	Kaken Pharmaceutical Co., Ltd.	writing work	1	111370	1023.62
2016	74	University	1	Kyowa Hakko Kirin Company, Ltd.	Lecture	4	300699	2763.78
2016	66	University		Kaken Pharmaceutical Co., Ltd.	Lecture	1	77959	716.535
2016	66	University	1	Ono Pharmaceutical Co., Ltd.	Lecture	1	77959	716.535
2016	66	University		Mitsubishi Tanabe Pharma Corporation	Lecture	1	111370	1023.62
2016	66	University	1	Daiichi Sankyo Company, Limited.	writing work	1	55685	511.811
2016	66	University	1	Eli Lilly Japan K.K.	Lecture	1	111370	1023.62
2016	66	University	1	Asahi Kasei Pharma Corporation	Lecture	1	77959	716.535
2016	66	University	1	Chugai Pharmaceutical Co., Ltd.	Lecture	1	114552	1052.87
2016	70	University		Ono Pharmaceutical Co., Ltd.	Lecture	1	77959	716.535
2016	70	University		Bristol-Myers Squibb	Lecture	1	55685	511.811
2016	70	University		Nippon Chemiphar Co., Ltd.	Lecture		33411	307.086
2016	70	University		Novartis Pharma K.K.	Lecture	1	77959	716.535
2016	70	University		Maruho Co., Ltd.	Lecture	1	30936	284.338
2016	162	University	1	Santen Pharmaceutical Co., Ltd.	writing work	1	103120	947.794
2016	162	University	1	Santen Pharmaceutical Co., Ltd.	Lecture	1	61872	568.676
2016	162	University	1	Santen Pharmaceutical Co., Ltd.	Lecture	3	237176	2179.93
2016	162	University	1	Wakamoto Pharmaceutical Co., Ltd.	Lecture	1	111370	1023.62
2016	162	University	1	Sanofi K.K.	Lecture	1	100000	919.118
2016	162	University		Pfizer Japan Inc.	Lecture	1	45821	421.149
2016	162	University	1	Mitsubishi Tanabe Pharma Corporation	Lecture	1	111370	1023.62
2016	162	University	1	Otsuka Pharmaceutical Co., Ltd	Lecture	1	100000	919.118
2016	162	University	1	Sanofi K.K.	Lecture	1	100000	919.118
2016	162	University	1	Kowa Company, Ltd.	Lecture	1	111370	1023.62
2016	162	University	1	Senju Pharmaceutical Co., Ltd.	writing work	3	92034	845.901
2016	239	University		Eisai Co., Ltd.	Lecture	1	55685	511.811
2016	239	University		Kaken Pharmaceutical Co., Ltd.	Lecture	1	77959	716.535
2016	239	University		Sanofi K.K.	Lecture	1	50000	459.559
2016	239	University		TAIHO Phamaceutical Co., Ltd.	Lecture	1	77959	716.535
2016	239	University		Kyorin Pharmaceutical Co., Ltd.	Lecture	2	206240	1895.59
2016	239	University		Sumitomo Dainippon Pharma Co., Ltd.	Lecture	3	278425	2559.05
2016	239	University		Mitsubishi Tanabe Pharma Corporation	Lecture	3	300699	2763.78
2016	239	University		Taisho Pharma Co., Ltd.		1	55685	511.811
2016	239	University		Chugai Pharmaceutical Co., Ltd.	Other	1	687317	6317.25
2016	239	University		TAIHO Phamaceutical Co., Ltd.	writing work	1	77959	716.535
2016	239	University		Kyowa Hakko Kirin Company, Ltd.	writing work	1	111370	1023.62
2016	239	University		Maruho Co., Ltd.	writing work	2	206241	1895.6
2016	239	University		Maruho Co., Ltd.	Lecture	3	309360	2843.38
2016	89	University		POLA-Pharma.	Lecture	1	55685	511.811
2016	89	University		Nippon Chemiphar Co., Ltd.	Lecture		222740	2047.24
2016	89	University		Kyowa Hakko Kirin Company, Ltd.	Lecture	1	33411	307.086
2016	86	Research institutes		Maruho Co., Ltd.	writing work	1	27778	255.312
2016	86	Research institutes		Maruho Co., Ltd.	Lecture	1	18519	170.211
2016	86	Other types of hospitals		Mochida Pharmaceutical Co., Ltd.	writing work	1	11137	102.362
2016	131	Clinic		Otsuka Pharmaceutical Co., Ltd	Lecture	1	30000	275.735
2016	27	University		Bristol-Myers Squibb	Lecture	1	77959	716.535
2016	27	University	1	POLA-Pharma.	Lecture	2	189329	1740.16
2016	27	University	1	Ono Pharmaceutical Co., Ltd.	Lecture	1	77959	716.535
2016	27	University		Chugai Pharmaceutical Co., Ltd.	Other	1	57276	526.434
2016	27	University		Mochida Pharmaceutical Co., Ltd.	Lecture	2	211604	1944.89
2016	27	University		TAIHO Phamaceutical Co., Ltd.	Lecture	1	77959	716.535
2016	27	University		Maruho Co., Ltd.	Lecture	2	175304	1611.25
2016	119	University		Ayumi Pharmaceutical Corporation	Lecture	1	103120	947.794
2016	119	University	1	Bristol-Myers Squibb	Lecture	1	111370	1023.62
2016	119	University	1	Celgene Corporation	Consulting	1	103120	947.794
2016	119	University		TAIHO Phamaceutical Co., Ltd.	Lecture	3	334110	3070.86
2016	119	University	1	Eli Lilly Japan K.K.	Lecture	1	111370	1023.62
2016	119	University	1	Torii Pharmaceutical Co., Ltd.	Lecture	1	81807	751.903
2016	119	University	1	Eli Lilly Japan K.K.	writing work	1	111370	1023.62
2016	119	University	1	Eli Lilly Japan K.K.	Lecture	4	445480	4094.49
2016	119	University		Nippon Chemiphar Co., Ltd.	Lecture	1	111370	1023.62
2016	119	University	1	Mitsubishi Tanabe Pharma Corporation	Lecture	5	835280	7677.21
2016	119	University	1	Takeda Pharmaceutical Company Ltd.	Lecture	1	114552	1052.87
2016	119	University	1	Janssen Pharmaceutical K.K	Lecture	3	334110	3070.86
2016	119	University	1	Kaken Pharmaceutical Co., Ltd.	Lecture	3	334110	3070.86
2016	119	University	1	Torii Pharmaceutical Co., Ltd.	writing work	2	172259	1583.26
2016	119	University	1	Maruho Co., Ltd.	Consulting	1	51560	473.897
2016	119	University	1	Maruho Co., Ltd.	Lecture	6	494976	4549.41
2016	119	University	1	Kyowa Hakko Kirin Company, Ltd.	Consulting	1	77959	716.535
2016	119	University	1	Kyowa Hakko Kirin Company, Ltd.	Lecture	1	55685	511.811
2016	119	University	1	AbbVie GK	Lecture	4	501167	4606.31
2016	119	University	1	Novartis Pharma K.K.	Consulting	1	111370	1023.62
2016	119	University	1	Novartis Pharma K.K.	Lecture	4	445480	4094.49
2016	94	University		Eisai Co., Ltd.	writing work	1	222741	2047.25
2016	94	University	1	Sanofi K.K.	writing work	1	50000	459.559
2016	94	University	1	Sanofi K.K.	Lecture	2	200000	1838.24
2016	94	University	1	Pfizer Japan Inc.	Consulting	1	114552	1052.87
2016	94	University	1	Bristol-Myers Squibb	writing work	2	222740	2047.24
2016	94	University	1	Bristol-Myers Squibb	Lecture	8	890960	8188.97
2016	94	University		Ayumi Pharmaceutical Corporation	Lecture	1	51560	473.897
2016	94	University	1	UCB Japan Co., Ltd.	Lecture	1	103120	947.794
2016	94	University	1	Janssen Pharmaceutical K.K	Lecture	3	334110	3070.86
2016	94	University	1	Taisho Pharma Co., Ltd.		1	222741	2047.25
2016	94	University	1	Takeda Pharmaceutical Company Ltd.	Lecture	2	137463	1263.45
2016	94	University	1	Takeda Pharmaceutical Company Ltd.	writing work	1	229105	2105.74
2016	94	University	1	Pfizer Japan Inc.	Lecture	3	366568	3369.19
2016	94	University	1	Astellas Pharma Inc	Lecture	1	50000	459.559
2016	94	University	1	AstraZeneca plc	Lecture	1	167055	1535.43
2016	94	University	1	Janssen Pharmaceutical K.K	Lecture	1	94665	870.083
2016	94	University	1	Mitsubishi Tanabe Pharma Corporation	Lecture	7	1169392	10748.1
2016	94	University	1	Chugai Pharmaceutical Co., Ltd.	writing work	1	114552	1052.87
2016	94	University	1	Chugai Pharmaceutical Co., Ltd.	Lecture	5	581924	5348.57
2016	94	University	1	Teijin Pharma Limited	Consulting	1	70000	643.382
2016	94	University	1	Torii Pharmaceutical Co., Ltd.	writing work	2	200000	1838.24
2016	94	University	1	Nippon Boehringer lngelheim Co., Ltd.	Consulting	1	24501	225.193
2016	98	University	1	Janssen Pharmaceutical K.K	Lecture	1	111370	1023.62
2016	98	University	1	Eli Lilly Japan K.K.	Lecture	1	111370	1023.62
2016	98	University	1	Kyorin Pharmaceutical Co., Ltd.	Lecture	1	72184	663.456
2016	98	University	1	Maruho Co., Ltd.	Lecture	2	144368	1326.91
2016	98	University	1	Novartis Pharma K.K.	Lecture	1	111370	1023.62
2016	98	University	1	AbbVie GK	Lecture	1	111370	1023.62
2016	98	University	1	Torii Pharmaceutical Co., Ltd.	Lecture	1	102259	939.88
2016	98	University	1	Bayer Yakuhin, Ltd.	Lecture	1	111370	1023.62
2016	252	University		TAIHO Phamaceutical Co., Ltd.	Lecture	1	55685	511.811
2016	252	University		Torii Pharmaceutical Co., Ltd.	Lecture	1	51130	469.945
2016	234	University		Toyama Chemical Co., Ltd	Consulting	1	55685	511.811
2016	234	University		Novartis Pharma K.K.	Consulting	1	77959	716.535
2016	234	University		Novartis Pharma K.K.	Lecture	2	155918	1433.07
2016	234	University		Maruho Co., Ltd.	writing work	1	30936	284.338
2016	234	University		Maruho Co., Ltd.	Lecture	3	299049	2748.61
2016	234	University		Ono Pharmaceutical Co., Ltd.	Consulting	1	89096	818.897
2016	234	University		Kaken Pharmaceutical Co., Ltd.	Lecture	1	77959	716.535
2016	68	University		Nippon Kayaku Co., Ltd.	Lecture	1	89096	818.897
2016	68	University		Novartis Pharma K.K.	Lecture	2	189329	1740.16
2016	68	University		Mitsubishi Tanabe Pharma Corporation	Lecture	4	345247	3173.23
2016	68	University		Janssen Pharmaceutical K.K	Lecture	1	111370	1023.62
2016	68	University		Torii Pharmaceutical Co., Ltd.	Lecture	2	143164	1315.85
2016	68	University		Kyowa Hakko Kirin Company, Ltd.	Consulting	1	77959	716.535
2016	68	University		AbbVie GK	Consulting	1	33411	307.086
2016	68	University		AbbVie GK	Consulting	1	111370	1023.62
2016	68	University		Nippon Zoki Pharmaceutical Co., Ltd	Lecture	1	100000	919.118
2016	68	University		Maruho Co., Ltd.	writing work	1	51560	473.897
2016	68	University		Maruho Co., Ltd.	Lecture	13	1361185	12510.9
2016	80	University	1	Santen Pharmaceutical Co., Ltd.	Lecture	2	154680	1421.69
2016	80	University	1	Pfizer Japan Inc.	Lecture	1	114552	1052.87
2016	80	University	1	Novartis Pharma K.K.	Consulting	1	111370	1023.62
2016	80	University	1	Novartis Pharma K.K.	writing work	1	111370	1023.62
2016	80	University		Bayer Yakuhin, Ltd.	Lecture	1	167056	1535.44
2016	80	University	1	Kowa Company, Ltd.	Consulting	1	167056	1535.44
2016	80	University		Senju Pharmaceutical Co., Ltd.	Lecture	1	153390	1409.83
2016	83	University		Daiichi Sankyo Company, Limited.	Lecture	1	11137	102.362
2016	83	University		AstraZeneca plc	Lecture	1	11137	102.362
2016	75	University	1	Kyowa Hakko Kirin Company, Ltd.	Lecture	1	111370	1023.62
2016	75	University	1	Daiichi Sankyo Company, Limited.	Lecture	1	167056	1535.44
2016	75	University	1	Janssen Pharmaceutical K.K	Lecture	2	200466	1842.52
2016	75	University	1	Torii Pharmaceutical Co., Ltd.	Lecture	1	51130	469.945
2016	75	University	1	Shionogi & Co., Ltd.	Lecture	1	103120	947.794
2016	75	University	1	Eli Lilly Japan K.K.	Lecture	1	111370	1023.62
2016	75	University	1	Mitsubishi Tanabe Pharma Corporation	Lecture	6	779592	7165.37
2016	75	University	1	Sumitomo Dainippon Pharma Co., Ltd.	Lecture	1	111370	1023.62
2016	75	University	1	Eli Lilly Japan K.K.	writing work	1	111370	1023.62
2016	75	University	1	Astellas Pharma Inc	Lecture	1	70000	643.382
2016	75	University	1	Maruho Co., Ltd.	Consulting	1	103120	947.794
2016	75	University	1	Maruho Co., Ltd.	Lecture	3	247488	2274.71
2016	75	University	1	Novartis Pharma K.K.	Lecture	1	111370	1023.62
2016	75	University	1	AbbVie GK	Lecture	3	445482	4094.5
2016	75	University	1	Kyowa Hakko Kirin Company, Ltd.	Lecture	4	334110	3070.86
2016	75	University		Eisai Co., Ltd.	Lecture	1	167056	1535.44
2016	75	University		Kaken Pharmaceutical Co., Ltd.	Lecture	2	55685	511.811
2016	182	University	1	POLA-Pharma.	Lecture	1	111370	1023.62
2016	182	University		Eisai Co., Ltd.	Lecture	2	111370	1023.62
2016	182	University		Mitsubishi Tanabe Pharma Corporation	Lecture	5	835279	7677.2
2016	182	University	1	MSD	Lecture	1	111370	1023.62
2016	182	University		Eisai Co., Ltd.	Lecture	2	111370	1023.62
2016	182	University	1	Santen Pharmaceutical Co., Ltd.	Lecture	1	154681	1421.7
2016	182	University	1	Sanofi K.K.	Consulting	1	100000	919.118
2016	182	University	1	Sanofi K.K.	Lecture	1	75000	689.338
2016	182	University		Kaken Pharmaceutical Co., Ltd.	Lecture	1	111370	1023.62
2016	182	University	1	Kaken Pharmaceutical Co., Ltd.	writing work	1	111370	1023.62
2016	182	University	1	Kyowa Hakko Kirin Company, Ltd.	Lecture	1	111370	1023.62
2016	182	University	1	Torii Pharmaceutical Co., Ltd.	Lecture	2	255649	2349.72
2016	182	University	1	Pfizer Japan Inc.	Consulting	1	114552	1052.87
2016	182	University		TAIHO Phamaceutical Co., Ltd.	writing work	3	278425	2559.05
2016	182	University		TAIHO Phamaceutical Co., Ltd.	Lecture	5	556850	5118.11
2016	182	University		Eli Lilly Japan K.K.	Lecture	4	445480	4094.49
2016	182	University		Maruho Co., Ltd.	Consulting	2	185617	1706.04
2016	182	University	1	Chugai Pharmaceutical Co., Ltd.	Lecture	2	171828	1579.3
2016	182	University	1	AbbVie GK	Consulting	2	111370	1023.62
2016	182	University	1	AbbVie GK	Lecture	2	167055	1535.43
2016	182	University	1	Kowa Company, Ltd.	Lecture	1	111370	1023.62
2016	182	University	1	Eli Lilly Japan K.K.	Lecture	1	111370	1023.62
2016	182	University		Janssen Pharmaceutical K.K	Lecture	2	222740	2047.24
2016	182	University	1	Otsuka Pharmaceutical Co., Ltd	Consulting	5	720004	6617.68
2016	182	University	1	Kyorin Pharmaceutical Co., Ltd.	Lecture	6	618720	5686.76
2016	182	University	1	Janssen Pharmaceutical K.K	Lecture	1	111370	1023.62
2016	182	University		Daiichi Sankyo Company, Limited.	Consulting	1	55220	507.537
2016	182	University	1	Maruho Co., Ltd.	writing work	1	103120	947.794
2016	182	University	1	Maruho Co., Ltd.	Lecture	8	1000268	9193.64
2016	182	University	1	Novartis Pharma K.K.	writing work	1	55685	511.811
2016	182	University	1	Novartis Pharma K.K.	Lecture	2	278426	2559.06
2016	182	University	1	Eli Lilly Japan K.K.	Consulting	3	334110	3070.86
2016	182	University	1	Shionogi & Co., Ltd.	Lecture	1	103120	947.794
2016	182	University	1	Torii Pharmaceutical Co., Ltd.	writing work	3	202937	1865.23
2016	182	University	1	Kyowa Hakko Kirin Company, Ltd.	Consulting	1	77959	716.535
2016	182	University	1	Kyowa Hakko Kirin Company, Ltd.	Lecture	1	111370	1023.62
2016	182	University	1	Kyowa Hakko Kirin Company, Ltd.	Lecture	1	33411	307.086
2016	182	University	1	Celgene Corporation	Consulting	1	154681	1421.7
2016	182	University	1	Celgene Corporation	Lecture	1	154681	1421.7
2016	59	University		Pfizer Japan Inc.	Lecture	1	57276	526.434
2016	59	Clinic		MSD	Lecture	5	556850	5118.11
2016	59	Clinic		MSD	writing work	2	222740	2047.24
2016	63	University	1	Santen Pharmaceutical Co., Ltd.	Lecture	4	567163	5212.9
2016	63	University	1	Otsuka Pharmaceutical Co., Ltd	Lecture	2	200000	1838.24
2016	63	University		Pfizer Japan Inc.	Lecture	1	80187	737.013
2016	63	University	1	Novartis Pharma K.K.	Lecture	1	133645	1228.35
2016	63	University	1	Senju Pharmaceutical Co., Ltd.	Lecture	3	306780	2819.67
2016	117	University		Kaken Pharmaceutical Co., Ltd.	Lecture	1	111370	1023.62
2016	117	University		Eisai Co., Ltd.	Lecture	3	334111	3070.87
2016	117	University	1	Sanofi K.K.	writing work	1	100000	919.118
2016	117	University	1	Sanofi K.K.	Lecture	1	150000	1378.68
2016	117	University	1	Ono Pharmaceutical Co., Ltd.	Lecture	1	111370	1023.62
2016	117	University		Eisai Co., Ltd.	Lecture	2	334112	3070.88
2016	117	University	1	POLA-Pharma.	Consulting	1	111370	1023.62
2016	117	University	1	POLA-Pharma.	Lecture	2	222740	2047.24
2016	117	University	1	Daiichi Sankyo Company, Limited.	Lecture	1	83528	767.721
2016	117	University	1	Janssen Pharmaceutical K.K	Lecture	4	522741	4804.6
2016	117	University	1	Eli Lilly Japan K.K.	Lecture	1	111370	1023.62
2016	117	University	1	Sumitomo Dainippon Pharma Co., Ltd.	Lecture	1	167056	1535.44
2016	117	University	1	Astellas Pharma Inc	Lecture	1	100000	919.118
2016	117	University	1	Kyowa Hakko Kirin Company, Ltd.	Consulting	1	111370	1023.62
2016	117	University	1	Kyowa Hakko Kirin Company, Ltd.	Lecture	5	668222	6141.75
2016	117	University	1	AstraZeneca plc	Lecture	1	83528	767.721
2016	117	University	1	AbbVie GK	Lecture	13	2171728	19960.7
2016	117	University	1	Asahi Kasei Pharma Corporation	Lecture	1	111370	1023.62
2016	117	University		TAIHO Phamaceutical Co., Ltd.	Lecture	2	222740	2047.24
2016	117	University	1	Mitsubishi Tanabe Pharma Corporation	Lecture	11	1781930	16378
2016	117	University	1	MSD	Lecture	1	167056	1535.44
2016	117	University	1	Chugai Pharmaceutical Co., Ltd.	Lecture	1	114552	1052.87
2016	117	University	1	Nippon Zoki Pharmaceutical Co., Ltd	Lecture	1	100000	919.118
2016	117	University	1	Torii Pharmaceutical Co., Ltd.	Lecture	1	51130	469.945
2016	117	University	1	Maruho Co., Ltd.	Consulting	1	206241	1895.6
2016	117	University		Maruho Co., Ltd.	Lecture	13	1856170	17060.4
2016	117	University		Teikoku Seiyaku Co., Ltd.	Lecture		100000	919.118
2016	49	University		Maruho Co., Ltd.	Consulting	1	37037	340.414
2016	49	University		Kaken Pharmaceutical Co., Ltd.	Lecture	1	40000	367.647
2016	49	University	1	Mitsubishi Tanabe Pharma Corporation	Lecture	2	63333	582.105
2016	49	University	1	Sumitomo Dainippon Pharma Co., Ltd.	writing work	1	40000	367.647
2016	49	University	1	Sumitomo Dainippon Pharma Co., Ltd.	Lecture	3	60000	551.471
2016	49	University	1	Maruho Co., Ltd.	Lecture	3	83333	765.928
2016	49	University	1	Kyowa Hakko Kirin Company, Ltd.	Lecture	1	30000	275.735
2016	93	University		TAIHO Phamaceutical Co., Ltd.	Lecture	1	111370	1023.62
2016	93	University		Kyowa Hakko Kirin Company, Ltd.	Lecture	1	111370	1023.62
2016	93	University	1	Kyowa Hakko Kirin Company, Ltd.	Lecture	1	111370	1023.62
2016	93	University		AstraZeneca plc	Lecture	1	111370	1023.62
2016	93	University	1	Chugai Pharmaceutical Co., Ltd.	Lecture	1	114552	1052.87
2016	93	University	1	Daiichi Sankyo Company, Limited.	Lecture	1	167056	1535.44
2016	93	University	1	Mochida Pharmaceutical Co., Ltd.	Lecture	1	111370	1023.62
2016	138	University	1	Mitsubishi Tanabe Pharma Corporation	Lecture	1	167056	1535.44
2016	138	University		TAIHO Phamaceutical Co., Ltd.	Lecture	2	222740	2047.24
2016	138	University	1	Janssen Pharmaceutical K.K	Lecture	1	111370	1023.62
2016	138	University	1	Bristol-Myers Squibb	Lecture	1	111370	1023.62
2016	138	University	1	Chugai Pharmaceutical Co., Ltd.	Lecture	1	114552	1052.87
2016	138	University	1	Novartis Pharma K.K.	Lecture	3	334110	3070.86
2016	138	University		AbbVie GK	Lecture	1	111370	1023.62
2016	138	University	1	Torii Pharmaceutical Co., Ltd.	Lecture	2	204518	1879.76
2016	138	University	1	Nippon Zoki Pharmaceutical Co., Ltd	Lecture	1	100000	919.118
2016	138	University	1	Maruho Co., Ltd.	Consulting	1	51560	473.897
2016	138	University	1	Maruho Co., Ltd.	Lecture	3	226864	2085.15
2016	138	University	1	Kyowa Hakko Kirin Company, Ltd.	Lecture	4	412069	3787.4
2016	138	University		Kyowa Hakko Kirin Company, Ltd.	Lecture	1	111370	1023.62
2016	138	University		Kaken Pharmaceutical Co., Ltd.	Lecture	1	55685	511.811
2016	50	Clinic		Celgene Corporation	Consulting	1	154681	1421.7
2016	50	Clinic		Celgene Corporation	Lecture	1	103120	947.794
2016	50	Clinic		Kracie Pharmaceutical, Ltd.	Lecture	1	30936	284.338
2016	50	Clinic		Astellas Pharma Inc	Consulting	1	50000	459.559
2016	50	Clinic		Maruho Co., Ltd.	Lecture	7	794026	7298.03
2016	50	Clinic		Kracie Pharmaceutical, Ltd.	writing work	1	51560	473.897
2016	50	Clinic		Maruho Co., Ltd.	Consulting	2	82496	758.235
2016	50	Clinic		Maruho Co., Ltd.	writing work	2	206241	1895.6
2016	50	Clinic		Mitsubishi Tanabe Pharma Corporation	Lecture	1	77959	716.535
2016	50	Clinic		Janssen Pharmaceutical K.K	Lecture	2	167055	1535.43
2016	50	Clinic		AbbVie GK	Lecture	1	77959	716.535
2016	50	Clinic		JAPAN TOBACCO INC.	Consulting	2	357908	3289.6
2016	50	Clinic		Kyowa Hakko Kirin Company, Ltd.	Lecture	7	612535	5629.92
2016	76	University	1	Takeda Pharmaceutical Company Ltd.	Lecture	1	114552	1052.87
2016	76	University		Eisai Co., Ltd.	Lecture	1	77959	716.535
2016	76	University		Eisai Co., Ltd.	writing work	1	111370	1023.62
2016	76	University	1	Tsumura & Co.	Lecture	1	111370	1023.62
2016	76	University	1	Eli Lilly Japan K.K.	Lecture	1	111370	1023.62
2016	76	University	1	Maruho Co., Ltd.	Lecture	15	2134596	19619.4
2016	76	University	1	Mitsubishi Tanabe Pharma Corporation	Lecture	6	779592	7165.37
2016	76	University	1	Janssen Pharmaceutical K.K	Consulting	1	111370	1023.62
2016	76	University	1	Janssen Pharmaceutical K.K	Lecture	9	1007900	9263.79
2016	76	University	1	Daiichi Sankyo Company, Limited.	Consulting	1	55220	507.537
2016	76	University	1	Sumitomo Dainippon Pharma Co., Ltd.	Lecture	1	111370	1023.62
2016	76	University	1	Eli Lilly Japan K.K.	writing work	1	111370	1023.62
2016	76	University	1	Eli Lilly Japan K.K.	Lecture	4	501166	4606.31
2016	76	University	1	Maruho Co., Ltd.	writing work	3	185616	1706.03
2016	76	University	1	Novartis Pharma K.K.	Lecture	4	668224	6141.76
2016	76	University	1	AbbVie GK	Consulting	1	111370	1023.62
2016	76	University	1	Eli Lilly Japan K.K.	Consulting	2	222740	2047.24
2016	76	University	1	Kyowa Hakko Kirin Company, Ltd.	Lecture	1	111370	1023.62
2016	76	University	1	Kyowa Hakko Kirin Company, Ltd.	Lecture	2	222740	2047.24
2016	76	University		TAIHO Phamaceutical Co., Ltd.	Lecture	1	111370	1023.62
2016	76	University	1	Pfizer Japan Inc.	Consulting	1	114552	1052.87
2016	76	University		Pfizer Japan Inc.	Lecture	1	55685	511.811
2016	76	University	1	Torii Pharmaceutical Co., Ltd.	writing work	2	122712	1127.87
2016	76	University	1	Maruho Co., Ltd.	Consulting	2	464042	4265.09
2016	76	University	1	Kyowa Hakko Kirin Company, Ltd.	Lecture	15	1525769	14023.6
2016	76	University	1	Celgene Corporation	Consulting	1	103120	947.794
2016	76	University	1	Celgene Corporation	Lecture	2	257801	2369.49
2016	101	University		Novartis Pharma K.K.	Consulting	1	77959	716.535
2016	101	University		Novartis Pharma K.K.	Lecture	3	211603	1944.88
2016	101	University		Janssen Pharmaceutical K.K	Lecture	2	222740	2047.24
2016	101	University		Maruho Co., Ltd.	Lecture	1	72184	663.456
2016	101	University		AbbVie GK	Lecture	1	55685	511.811
2016	101	University		Torii Pharmaceutical Co., Ltd.	Lecture	1	51130	469.945
2016	64	Other types of hospitals		POLA-Pharma.	Consulting	1	33411	307.086
2016	64	Other types of hospitals		POLA-Pharma.	writing work	2	222740	2047.24
2016	64	Other types of hospitals		POLA-Pharma.	Lecture	8	890960	8188.97
2016	64	Other types of hospitals		Toyama Chemical Co., Ltd	Consulting	1	55685	511.811
2016	64	Other types of hospitals		Kaken Pharmaceutical Co., Ltd.	Lecture	1	55685	511.811
2016	64	Other types of hospitals		TAIHO Phamaceutical Co., Ltd.	Lecture	1	77959	716.535
2016	64	Other types of hospitals		Kracie Pharmaceutical, Ltd.	Lecture	3	216552	1990.37
2016	64	Other types of hospitals		Otsuka Pharmaceutical Co., Ltd	Lecture	1	70000	643.382
2016	64	Other types of hospitals		GlaxoSmithKline K.K.	Consulting	1	222741	2047.25
2016	64	Other types of hospitals		Maruho Co., Ltd.	Consulting	4	360920	3317.28
2016	64	Other types of hospitals		Maruho Co., Ltd.	writing work	4	257800	2369.49
2016	64	Other types of hospitals		Maruho Co., Ltd.	Lecture	8	752777	6918.91
2016	64	Other types of hospitals		AbbVie GK	Consulting	1	111370	1023.62
2016	92	Other types of hospitals		Kyorin Pharmaceutical Co., Ltd.	writing work	3	82496	758.235
2016	92	Other types of hospitals		Terumo Corporation	writing work	1	22088	203.015
2016	92	Other types of hospitals		Terumo Corporation	Lecture	1	33132	304.522
2016	92	Other types of hospitals		Astellas Pharma Inc	Lecture	1	50000	459.559
2016	53	Other types of hospitals		Kyowa Hakko Kirin Company, Ltd.	Lecture	2	111370	1023.62
2016	53	Other types of hospitals		Mitsubishi Tanabe Pharma Corporation	Lecture	1	77959	716.535
2016	53	Other types of hospitals		Janssen Pharmaceutical K.K	Lecture	1	55685	511.811
2016	53	Other types of hospitals		Terumo Corporation	Lecture	1	55220	507.537
2016	53	Other types of hospitals		Kracie Pharmaceutical, Ltd.	Lecture	1	51560	473.897
2016	53	Other types of hospitals		Novartis Pharma K.K.	Lecture	1	77959	716.535
2016	53	Other types of hospitals		Mochida Pharmaceutical Co., Ltd.	writing work	1	11137	102.362
2016	53	Other types of hospitals		Mochida Pharmaceutical Co., Ltd.	Lecture	1	55685	511.811
2016	53	Other types of hospitals		Taisho Pharma Co., Ltd.		3	334110	3070.86
2016	53	Other types of hospitals		Kaken Pharmaceutical Co., Ltd.	Lecture	3	222740	2047.24
2016	53	Other types of hospitals		Kaken Pharmaceutical Co., Ltd.	writing work	1	111370	1023.62
2016	53	Other types of hospitals		Torii Pharmaceutical Co., Ltd.	Lecture	1	71582	657.923
2016	53	Other types of hospitals		POLA-Pharma.	Lecture	2	167055	1535.43
2016	53	University		Maruho Co., Ltd.	Lecture	2	154680	1421.69
2016	52	University		Kyowa Hakko Kirin Company, Ltd.	Lecture	1	55685	511.811
2016	96	University		Kaken Pharmaceutical Co., Ltd.	Lecture	2	111370	1023.62
2016	96	University		TAIHO Phamaceutical Co., Ltd.	Lecture	4	445480	4094.49
2016	96	University		Mitsubishi Tanabe Pharma Corporation	Lecture	3	245014	2251.97
2016	96	University		AbbVie GK	Consulting	1	55685	511.811
2016	96	University	1	Nippon Shinyaku Co., Ltd.	Consulting	1	27842	255.901
2016	96	University	1	Torii Pharmaceutical Co., Ltd.	Lecture	1	51130	469.945
2016	95	University		Bristol-Myers Squibb	Lecture	2	133644	1228.35
2016	95	University		TAIHO Phamaceutical Co., Ltd.	Consulting	1	44548	409.449
2016	95	University		Chugai Pharmaceutical Co., Ltd.	Lecture	1	57276	526.434
2016	95	University		Asahi Kasei Pharma Corporation	Lecture	1	11137	102.362
2016	95	University		Asahi Kasei Pharma Corporation	Lecture	1	55685	511.811
2016	95	Other types of hospitals		Mitsubishi Tanabe Pharma Corporation	Lecture	1	55685	511.811
2016	95	University		AbbVie GK	Lecture	2	111370	1023.62
2016	55	Other types of hospitals		Eisai Co., Ltd.	Lecture	2	111370	1023.62
2016	55	Other types of hospitals		TAIHO Phamaceutical Co., Ltd.	Lecture	2	189329	1740.16
2016	55	Other types of hospitals		POLA-Pharma.	writing work	2	167056	1535.44
2016	55	Other types of hospitals		POLA-Pharma.	Lecture	4	445480	4094.49
2016	55	Other types of hospitals		Santen Pharmaceutical Co., Ltd.	Lecture	2	257801	2369.49
2016	55	Other types of hospitals		Otsuka Pharmaceutical Co., Ltd	Lecture	2	200000	1838.24
2016	55	Other types of hospitals		Janssen Pharmaceutical K.K	writing work	1	189330	1740.17
2016	55	Other types of hospitals		Janssen Pharmaceutical K.K	Lecture	6	668220	6141.73
2016	55	Other types of hospitals		MSD	Consulting	2	66822	614.173
2016	55	Other types of hospitals		Torii Pharmaceutical Co., Ltd.	Lecture	1	102259	939.88
2016	55	Other types of hospitals		Eli Lilly Japan K.K.	writing work	1	111370	1023.62
2016	55	Other types of hospitals		Kaken Pharmaceutical Co., Ltd.	Lecture	2	222740	2047.24
2016	55	Other types of hospitals		JAPAN TOBACCO INC.	writing work	2	357908	3289.6
2016	55	Other types of hospitals		Eli Lilly Japan K.K.	Lecture	5	556850	5118.11
2016	55	University	1	Pfizer Japan Inc.	Lecture	2	194739	1789.88
2016	55	Other types of hospitals		Torii Pharmaceutical Co., Ltd.	Consulting	4	613560	5639.34
2016	55	Other types of hospitals		Maruho Co., Ltd.	Consulting	3	1413186	12988.8
2016	55	Other types of hospitals		Maruho Co., Ltd.	writing work	7	577472	5307.65
2016	55	Other types of hospitals		Kyowa Hakko Kirin Company, Ltd.	Consulting	1	77959	716.535
2016	55	Other types of hospitals		Chugai Pharmaceutical Co., Ltd.	Other	1	33411	307.086
2016	55	Other types of hospitals		Chugai Pharmaceutical Co., Ltd.	Lecture	1	57276	526.434
2016	55	Other types of hospitals		Novartis Pharma K.K.	Consulting	6	434343	3992.12
2016	55	Other types of hospitals		Novartis Pharma K.K.	writing work	3	278426	2559.06
2016	55	Other types of hospitals		Novartis Pharma K.K.	Lecture	6	779592	7165.37
2016	55	Other types of hospitals		AbbVie GK	Consulting	1	111370	1023.62
2016	55	Other types of hospitals		AbbVie GK	writing work	1	33411	307.086
2016	55	Other types of hospitals		AbbVie GK	Lecture	3	278425	2559.05
2016	55	Other types of hospitals		Mochida Pharmaceutical Co., Ltd.	Lecture	1	111370	1023.62
2016	55	Other types of hospitals		Celgene Corporation	Lecture	1	154681	1421.7
2016	55	Other types of hospitals		Eli Lilly Japan K.K.	Consulting	2	222740	2047.24
2016	55	Other types of hospitals		Nippon Boehringer lngelheim Co., Ltd.	Consulting	3	311837	2866.15
2016	55	Other types of hospitals		Maruho Co., Ltd.	Lecture	16	2217092	20377.7
2016	61	University	1	Tsumura & Co.	Lecture	1	111370	1023.62
2016	61	University	1	GlaxoSmithKline K.K.	Consulting	1	111370	1023.62
2016	61	University		Eisai Co., Ltd.	Lecture	1	111370	1023.62
2016	61	University	1	Minophagen Pharmaceutical Co.	Lecture	1	110440	1015.07
2016	61	University	1	POLA-Pharma.	Consulting	1	111370	1023.62
2016	61	University	1	POLA-Pharma.	Lecture	2	222740	2047.24
2016	61	University		TAIHO Phamaceutical Co., Ltd.	Lecture	3	300699	2763.78
2016	61	University	1	Mitsubishi Tanabe Pharma Corporation	Lecture	4	668224	6141.76
2016	61	University	1	Daiichi Sankyo Company, Limited.	Lecture	1	111370	1023.62
2016	61	University	1	Janssen Pharmaceutical K.K	Lecture	2	222740	2047.24
2016	61	University	1	Torii Pharmaceutical Co., Ltd.	Lecture	3	409039	3759.55
2016	61	University		Nippon Chemiphar Co., Ltd.	Lecture		55685	511.811
2016	61	University	1	Takeda Pharmaceutical Company Ltd.	Consulting	1	111370	1023.62
2016	61	University	1	Eli Lilly Japan K.K.	Lecture	1	111370	1023.62
2016	61	University	1	Eli Lilly Japan K.K.	Lecture	1	111370	1023.62
2016	61	University	1	Kyowa Hakko Kirin Company, Ltd.	Lecture	2	222740	2047.24
2016	61	University	1	Torii Pharmaceutical Co., Ltd.	Consulting	3	460170	4229.5
2016	61	University	1	Torii Pharmaceutical Co., Ltd.	writing work	3	160678	1476.82
2016	61	University	1	Kracie Pharmaceutical, Ltd.	Lecture	1	103120	947.794
2016	61	University	1	Maruho Co., Ltd.	Consulting	1	206241	1895.6
2016	61	University	1	Maruho Co., Ltd.	writing work	1	154681	1421.7
2016	61	University	1	Maruho Co., Ltd.	Lecture	9	1185885	10899.7
2016	61	University	1	Kyowa Hakko Kirin Company, Ltd.	Lecture	4	334110	3070.86
2016	61	University	1	Kyowa Hakko Kirin Company, Ltd.	Lecture	4	334110	3070.86
2016	61	University	1	Novartis Pharma K.K.	Lecture	5	556850	5118.11
2016	61	University	1	AstraZeneca plc	Lecture	2	111370	1023.62
2016	61	University	1	Celgene Corporation	Consulting	1	103120	947.794
2016	61	University	1	Kowa Company, Ltd.	Lecture	1	77959	716.535
2016	54	University		Kaken Pharmaceutical Co., Ltd.	Lecture	1	55685	511.811
2016	54	University	1	Minophagen Pharmaceutical Co.	Lecture	1	55220	507.537
2016	41	University		Kaken Pharmaceutical Co., Ltd.	Lecture	1	111370	1023.62
2016	41	University	1	GlaxoSmithKline K.K.	Consulting	1	111370	1023.62
2016	41	University	1	Sanofi K.K.	Lecture	3	275000	2527.57
2016	41	University	1	Sanofi K.K.	Lecture	3	275000	2527.57
2016	41	University	1	POLA-Pharma.	Lecture	1	111370	1023.62
2016	41	University	1	Kracie Pharmaceutical, Ltd.	Lecture	1	103120	947.794
2016	41	University	1	Chugai Pharmaceutical Co., Ltd.	Lecture	1	114552	1052.87
2016	41	University	1	Mochida Pharmaceutical Co., Ltd.	Lecture	1	111370	1023.62
2016	41	University	1	Nippon Zoki Pharmaceutical Co., Ltd	Lecture	1	30000	275.735
2016	41	University	1	Janssen Pharmaceutical K.K	Lecture	1	111370	1023.62
2016	41	University	1	Mitsubishi Tanabe Pharma Corporation	Lecture	4	556852	5118.12
2016	41	University	1	Torii Pharmaceutical Co., Ltd.	Lecture	4	409036	3759.52
2016	41	University	1	Otsuka Pharmaceutical Co., Ltd	Lecture	1	100000	919.118
2016	41	University	1	Taisho Pharma Co., Ltd.		1	111370	1023.62
2016	41	University		Nippon Chemiphar Co., Ltd.	Lecture	1	55685	511.811
2016	41	University	1	Kyorin Pharmaceutical Co., Ltd.	Lecture	1	154681	1421.7
2016	41	University	1	Maruho Co., Ltd.	Lecture	2	257801	2369.49
2016	41	University	1	Kyowa Hakko Kirin Company, Ltd.	Lecture	2	222740	2047.24
2016	41	University	1	Novartis Pharma K.K.	Lecture	4	445480	4094.49
2016	41	University	1	AbbVie GK	Lecture	1	111370	1023.62
2016	29	University		Janssen Pharmaceutical K.K	Lecture	1	55685	511.811
2016	18	University		Maruho Co., Ltd.	Lecture	1	103120	947.794
2016	91	University		TAIHO Phamaceutical Co., Ltd.	Lecture	2	111370	1023.62
2016	40	University		Bristol-Myers Squibb	Lecture	1	55685	511.811
2016	40	University		Novartis Pharma K.K.	Lecture	1	55685	511.811
2016	56	University		Eisai Co., Ltd.	Lecture	2	167055	1535.43
2016	56	University		Mitsubishi Tanabe Pharma Corporation	Lecture	18	3007008	27637.9
2016	56	University		Eisai Co., Ltd.	Lecture	2	155918	1433.07
2016	56	University		Ayumi Pharmaceutical Corporation	Lecture	1	103120	947.794
2016	56	University	1	GlaxoSmithKline K.K.	Consulting	2	222740	2047.24
2016	56	University	1	Ono Pharmaceutical Co., Ltd.	Lecture	9	1392132	12795.3
2016	56	University		Nippon Shinyaku Co., Ltd.	Lecture	1	111370	1023.62
2016	56	University	1	Chugai Pharmaceutical Co., Ltd.	Lecture	7	767499	7054.22
2016	56	University	1	AbbVie GK	Lecture	1	55685	511.811
2016	56	University		Mochida Pharmaceutical Co., Ltd.	Lecture	1	111370	1023.62
2016	56	University		Sumitomo Dainippon Pharma Co., Ltd.	Consulting	1	77959	716.535
2016	56	University		Pfizer Japan Inc.	writing work	1	114552	1052.87
2016	56	University		Pfizer Japan Inc.	Lecture	1	57276	526.434
2016	56	University		Taisho Pharmaceutical Co., Ltd.	Consulting	1	50000	459.559
2016	56	University		Taisho Pharma Co., Ltd.		2	278426	2559.06
2016	56	University		Astellas Pharma Inc	Lecture	8	900000	8272.06
2016	56	University	1	Chugai Pharmaceutical Co., Ltd.	Other	2	801869	7370.12
2016	56	University		Bayer Yakuhin, Ltd.	Lecture	6	668220	6141.73
2016	56	University		Asahi Kasei Pharma Corporation	Lecture	3	278425	2559.05
2016	56	University	1	Novartis Pharma K.K.	Consulting	1	111370	1023.62
2016	56	University	1	Novartis Pharma K.K.	Lecture	3	334110	3070.86
2016	56	University		Janssen Pharmaceutical K.K	writing work	1	94665	870.083
2016	56	University		Janssen Pharmaceutical K.K	Lecture	13	1614868	14842.5
2016	56	University		Nippon Boehringer lngelheim Co., Ltd.	Consulting	4	579127	5322.86
2016	56	University		Nippon Shinyaku Co., Ltd.	writing work	2	222740	2047.24
2016	56	University	1	Kyowa Hakko Kirin Company, Ltd.	Consulting	2	1176077	10809.5
2016	56	University	1	Kyowa Hakko Kirin Company, Ltd.	Lecture	1	111370	1023.62
2016	56	University		Takeda Pharmaceutical Company Ltd.	Lecture	3	458210	4211.49
2016	56	University	1	UCB Japan Co., Ltd.	Lecture	2	206240	1895.59
2016	48	University		Kaken Pharmaceutical Co., Ltd.	Lecture	1	33411	307.086
2016	48	University		Torii Pharmaceutical Co., Ltd.	Lecture	1	20452	187.978
2016	48	University		Mitsubishi Tanabe Pharma Corporation	Lecture	1	77959	716.535
2016	48	University		Kyowa Hakko Kirin Company, Ltd.	Consulting	1	77959	716.535
2016	48	University		Novartis Pharma K.K.	Lecture	1	77959	716.535
2016	85	University		Eisai Co., Ltd.	Lecture	1	55685	511.811
2016	85	University	1	Sanofi K.K.	Lecture	1	25000	229.779
2016	85	University		Sumitomo Dainippon Pharma Co., Ltd.	writing work	1	33411	307.086
2016	85	University	1	Novartis Pharma K.K.	writing work	1	33411	307.086
2016	85	University	1	Novartis Pharma K.K.	Lecture	1	111370	1023.62
2016	25	University	1	Eli Lilly Japan K.K.	Lecture	1	55685	511.811
2016	25	University	1	Sumitomo Dainippon Pharma Co., Ltd.	Lecture	1	111370	1023.62
2016	25	University	1	Kyowa Hakko Kirin Company, Ltd.	Lecture	1	55685	511.811
2016	25	University	1	Novartis Pharma K.K.	Lecture	1	111370	1023.62
2016	25	University	1	Torii Pharmaceutical Co., Ltd.	Lecture	2	153389	1409.83
2016	44	Other types of hospitals		Kyowa Hakko Kirin Company, Ltd.	Consulting	2	155918	1433.07
2016	44	Clinic		Janssen Pharmaceutical K.K	Lecture	1	55685	511.811
2016	44	Other types of hospitals		Kaken Pharmaceutical Co., Ltd.	Lecture	1	111370	1023.62
2016	44	Other types of hospitals		Torii Pharmaceutical Co., Ltd.	Lecture	1	71582	657.923
2016	44	Other types of hospitals		TAIHO Phamaceutical Co., Ltd.	Lecture	1	55685	511.811
2016	44	Other types of hospitals		Maruho Co., Ltd.	Lecture	2	123744	1137.35
2016	44	Other types of hospitals		Novartis Pharma K.K.	Consulting	1	111370	1023.62
2016	44	Other types of hospitals		Novartis Pharma K.K.	Lecture	1	111370	1023.62
2016	44	Other types of hospitals		Mitsubishi Tanabe Pharma Corporation	Lecture	2	111370	1023.62
2016	79	University		Nippon Kayaku Co., Ltd.	Lecture	1	55685	511.811
2016	79	University		Kaken Pharmaceutical Co., Ltd.	Lecture	1	55685	511.811
2016	79	University		Torii Pharmaceutical Co., Ltd.	Lecture	1	51130	469.945
2016	79	University		Kyowa Hakko Kirin Company, Ltd.	Consulting	1	77959	716.535
2016	79	University		Mitsubishi Tanabe Pharma Corporation	Lecture	8	623672	5732.28
2016	79	University		Janssen Pharmaceutical K.K	Lecture	1	55685	511.811
2016	79	University		Eli Lilly Japan K.K.	Lecture	1	77959	716.535
2016	79	University		Maruho Co., Ltd.	Consulting	3	134056	1232.13
2016	79	University		Maruho Co., Ltd.	Lecture	2	144368	1326.91
2016	79	University		Novartis Pharma K.K.	Lecture	1	55685	511.811
2016	79	University		AbbVie GK	Consulting	1	55685	511.811
2016	79	University		AbbVie GK	Lecture	1	77959	716.535
2016	13	University	1	Mitsubishi Tanabe Pharma Corporation	Lecture	2	222740	2047.24
2016	13	University	1	Janssen Pharmaceutical K.K	Lecture	1	111370	1023.62
2016	13	University	1	Kyowa Hakko Kirin Company, Ltd.	Lecture	4	334110	3070.86
2016	13	University	1	Novartis Pharma K.K.	Lecture	1	111370	1023.62
2016	13	University	1	AbbVie GK	Lecture	1	111370	1023.62
2016	13	University		TAIHO Phamaceutical Co., Ltd.	Lecture	2	167055	1535.43
2016	13	University	1	Mitsubishi Tanabe Pharma Corporation	Lecture	1	111370	1023.62
2016	13	University	1	Janssen Pharmaceutical K.K	Lecture	1	111370	1023.62
2016	13	University	1	Kyorin Pharmaceutical Co., Ltd.	Lecture	1	72184	663.456
2016	13	University	1	Torii Pharmaceutical Co., Ltd.	Lecture	2	235196	2161.73
2016	15	Clinic		Maruho Co., Ltd.	Lecture	2	103120	947.794
2016	15	Clinic		Mitsubishi Tanabe Pharma Corporation	Lecture	2	167055	1535.43
2016	38	University		Bristol-Myers Squibb	Lecture	1	55685	511.811
2016	16	University		Nippon Chemiphar Co., Ltd.	Lecture	1	111370	1023.62
2016	16	University		Novartis Pharma K.K.	Lecture	1	77959	716.535
2016	51	Other types of hospitals		Kaken Pharmaceutical Co., Ltd.	Lecture	4	311836	2866.14
2016	51	Other types of hospitals		Eisai Co., Ltd.	Lecture	1	55685	511.811
2016	51	Other types of hospitals		TAIHO Phamaceutical Co., Ltd.	Lecture	1	77959	716.535
2016	51	Other types of hospitals		Janssen Pharmaceutical K.K	Lecture	1	72391	665.358
2016	51	Other types of hospitals		Eli Lilly Japan K.K.	Lecture	1	77959	716.535
2016	51	Other types of hospitals		Maruho Co., Ltd.	Lecture	1	72184	663.456
2016	51	Other types of hospitals		Mitsubishi Tanabe Pharma Corporation	Lecture	1	55685	511.811
2016	51	Other types of hospitals		Kyowa Hakko Kirin Company, Ltd.	Consulting	1	77959	716.535
2016	51	Other types of hospitals		Kowa Company, Ltd.	Lecture	1	55685	511.811
2016	51	Other types of hospitals		Nippon Zoki Pharmaceutical Co., Ltd	Lecture	1	100000	919.118
2016	51	Other types of hospitals		Novartis Pharma K.K.	Lecture	1	55685	511.811
2016	17	Other types of hospitals		Kyowa Hakko Kirin Company, Ltd.	Consulting	1	77959	716.535
2016	17	Other types of hospitals		Maruho Co., Ltd.	Lecture	1	51560	473.897
2016	19	Clinic		GlaxoSmithKline K.K.	Consulting	3	475200	4367.65
2016	19	Other types of hospitals		Taisho Pharma Co., Ltd.		1	55685	511.811
2016	19	Other types of hospitals		Taisho Pharma Co., Ltd.		1	55685	511.811
2016	19	Other types of hospitals		Terumo Corporation	Lecture	1	110440	1015.07
2016	19	Other types of hospitals		Maruho Co., Ltd.	Lecture	5	556850	5118.11
2016	19	Other types of hospitals		POLA-Pharma.	Lecture	5	565760	5200
2016	19	Other types of hospitals		MSD	writing work	1	478895	4401.61
2016	19	Other types of hospitals		Shionogi & Co., Ltd.	Lecture	1	111369	1023.61
2016	19	University		POLA-Pharma.	Consulting	3	928800	8536.76
2016	19	University		POLA-Pharma.	writing work	1	108000	992.647
2016	34	University		Novartis Pharma K.K.	writing work	1	55685	511.811
2016	23	Clinic		Maruho Co., Ltd.	Lecture	1	51560	473.897
2016	47	Other types of hospitals		Kyowa Hakko Kirin Company, Ltd.	Consulting	1	77959	716.535
2016	47	Other types of hospitals		TAIHO Phamaceutical Co., Ltd.	Lecture	1	55685	511.811
2016	47	Other types of hospitals		Mitsubishi Tanabe Pharma Corporation	Lecture	4	311836	2866.14
2016	47	Other types of hospitals		Janssen Pharmaceutical K.K	Lecture	1	44548	409.449
2016	36	Other types of hospitals		Kaken Pharmaceutical Co., Ltd.	Lecture	1	55685	511.811
2016	14	University		Torii Pharmaceutical Co., Ltd.	Lecture	1	51130	469.945
2016	14	University		Kyowa Hakko Kirin Company, Ltd.	Consulting	1	77959	716.535
2016	14	University		TAIHO Phamaceutical Co., Ltd.	Lecture	1	77959	716.535
2016	14	University		AbbVie GK	Lecture	1	77959	716.535
2016	35	University		Kaken Pharmaceutical Co., Ltd.	Lecture	2	155918	1433.07
2016	35	University		Ono Pharmaceutical Co., Ltd.	Lecture	1	55685	511.811
2016	35	University		Bristol-Myers Squibb	Lecture	1	55685	511.811
2016	35	University		Bayer Yakuhin, Ltd.	Lecture	1	77959	716.535
2016	35	University		AbbVie GK	Consulting	1	55685	511.811
2016	35	University		TAIHO Phamaceutical Co., Ltd.	Lecture	1	55685	511.811
2016	26	University		Pfizer Japan Inc.	Lecture	1	80187	737.013
2016	24	University	1	Chugai Pharmaceutical Co., Ltd.	Lecture	2	229104	2105.74
2016	24	University	1	Nippon Zoki Pharmaceutical Co., Ltd	Lecture	1	100000	919.118
2016	24	University	1	Mitsubishi Tanabe Pharma Corporation	Lecture	1	111370	1023.62
2016	24	University	1	Takeda Pharmaceutical Company Ltd.	Consulting	1	111370	1023.62
2016	24	University	1	Janssen Pharmaceutical K.K	Lecture	1	111370	1023.62
2016	24	University	1	Novartis Pharma K.K.	Lecture	2	222740	2047.24
2016	24	University	1	Torii Pharmaceutical Co., Ltd.	Lecture	1	102259	939.88
2016	24	University	1	Maruho Co., Ltd.	Lecture	3	309360	2843.38
2016	24	University	1	Bayer Yakuhin, Ltd.	writing work	1	111370	1023.62
2016	24	University	1	POLA-Pharma.	Lecture	1	111370	1023.62
2016	24	University	1	Sanofi K.K.	Lecture	1	100000	919.118
2016	24	University	1	Ono Pharmaceutical Co., Ltd.	Consulting	1	55685	511.811
2016	24	University	1	Ono Pharmaceutical Co., Ltd.	Lecture	4	445480	4094.49
2016	24	University	1	Minophagen Pharmaceutical Co.	Lecture	2	220880	2030.15
2016	24	University	1	Kyowa Hakko Kirin Company, Ltd.	Lecture	1	55685	511.811
2016	65	Other types of hospitals		Maruho Co., Ltd.	Lecture	1	103120	947.794
2016	37	Other types of hospitals		POLA-Pharma.	Lecture	1	111370	1023.62
2016	28	Clinic		Kaken Pharmaceutical Co., Ltd.	Lecture	1	55685	511.811
2016	28	Clinic		Ayumi Pharmaceutical Corporation	Lecture	1	72184	663.456
2016	28	Clinic		TAIHO Phamaceutical Co., Ltd.	Lecture	1	77959	716.535
2016	28	Clinic		Maruho Co., Ltd.	Lecture	1	51560	473.897
2016	28	Clinic		POLA-Pharma.	Lecture	1	33411	307.086
2016	28	Clinic		Chugai Pharmaceutical Co., Ltd.	Lecture	1	57276	526.434
2016	28	Clinic		Bayer Yakuhin, Ltd.	Lecture	1	77959	716.535
2016	28	Clinic		MSD	Lecture	4	445480	4094.49
2016	28	Clinic		MSD	writing work	2	222740	2047.24
2016	22	University		Eisai Co., Ltd.	Lecture	2	111370	1023.62
2016	22	University	1	Otsuka Pharmaceutical Co., Ltd	Lecture	3	300000	2757.35
2016	22	University	1	Mitsubishi Tanabe Pharma Corporation	Lecture	1	77959	716.535
2016	22	University	1	Daiichi Sankyo Company, Limited.	Lecture	4	322973	2968.5
2016	22	University	1	Novartis Pharma K.K.	Lecture	1	111370	1023.62
2016	22	University	1	AstraZeneca plc	Lecture	1	33411	307.086
2016	22	Clinic		Sumitomo Dainippon Pharma Co., Ltd.	Lecture	1	55685	511.811
2016	42	University	1	Janssen Pharmaceutical K.K	Consulting	2	737497	6778.46
2016	42	University	1	Janssen Pharmaceutical K.K	Lecture	2	222740	2047.24
2016	42	University	1	Mitsubishi Tanabe Pharma Corporation	Lecture	1	77959	716.535
2016	42	University	1	Daiichi Sankyo Company, Limited.	Lecture	1	167056	1535.44
2016	42	University	1	Torii Pharmaceutical Co., Ltd.	Lecture	1	102259	939.88
2016	42	University	1	Sumitomo Dainippon Pharma Co., Ltd.	Lecture	1	167056	1535.44
2016	42	University	1	Kyowa Hakko Kirin Company, Ltd.	Consulting	1	55685	511.811
2016	42	University	1	Chugai Pharmaceutical Co., Ltd.	Other	1	57276	526.434
2016	42	University	1	Bayer Yakuhin, Ltd.	writing work	1	111370	1023.62
2016	42	University	1	AbbVie GK	Consulting	1	55685	511.811
2016	42	University	1	Otsuka Pharmaceutical Co., Ltd	Lecture	1	100000	919.118
2016	42	University	1	Chugai Pharmaceutical Co., Ltd.	Other	2	1374634	12634.5
2016	42	University	1	Chugai Pharmaceutical Co., Ltd.	Lecture	2	171828	1579.3
2016	42	University	1	Torii Pharmaceutical Co., Ltd.	writing work	1	100000	919.118
2016	42	University	1	Sanofi K.K.	Lecture	1	100000	919.118
2016	42	University	1	POLA-Pharma.	Lecture	1	111370	1023.62
2016	42	University	1	Ono Pharmaceutical Co., Ltd.	Consulting	1	222741	2047.25
2016	45	University	1	Santen Pharmaceutical Co., Ltd.	writing work	1	618727	5686.83
2016	45	University	1	Santen Pharmaceutical Co., Ltd.	Lecture	8	1047703	9629.62
2016	45	University	1	Otsuka Pharmaceutical Co., Ltd	Lecture	3	300000	2757.35
2016	45	University	1	Sumitomo Dainippon Pharma Co., Ltd.	Consulting	1	77959	716.535
2016	45	University	1	Pfizer Japan Inc.	Lecture	1	171829	1579.31
2016	45	University	1	Kowa Company, Ltd.	Lecture	1	111370	1023.62
2016	45	University	1	Senju Pharmaceutical Co., Ltd.	writing work	1	20452	187.978
2016	45	University	1	Senju Pharmaceutical Co., Ltd.	Lecture	2	306780	2819.67
2016	33	University		Kaken Pharmaceutical Co., Ltd.	Lecture	1	77959	716.535
2016	33	University		TAIHO Phamaceutical Co., Ltd.	Lecture	2	155918	1433.07
2016	33	University		Torii Pharmaceutical Co., Ltd.	Lecture	4	357907	3289.59
2016	33	University		Kyowa Hakko Kirin Company, Ltd.	Lecture	2	167055	1535.43
2016	33	University		Maruho Co., Ltd.	writing work	1	51560	473.897
2016	33	University		Novartis Pharma K.K.	Lecture	1	33411	307.086
2016	33	University		Daiichi Sankyo Company, Limited.	Lecture	2	222740	2047.24
2016	33	University		Maruho Co., Ltd.	Lecture	1	154681	1421.7
2016	33	University		Mochida Pharmaceutical Co., Ltd.	writing work	1	11137	102.362
2016	33	University		Maruho Co., Ltd.	Consulting	1	30936	284.338
2016	32	University		Mitsubishi Tanabe Pharma Corporation	Lecture	1	77959	716.535
2016	58	University		Tsumura & Co.	Lecture	1	77959	716.535
2016	58	University		Kracie Pharmaceutical, Ltd.	Lecture	1	72184	663.456
2016	58	University		Maruho Co., Ltd.	writing work	1	72184	663.456
2016	58	University		Mitsubishi Tanabe Pharma Corporation	Lecture	2	222740	2047.24
2016	58	University		Maruho Co., Ltd.	Lecture	1	72184	663.456
2016	60	University		Kissei Pharmaceutical Co., Ltd.	Lecture	1	77959	716.535
2016	60	University		Mitsubishi Tanabe Pharma Corporation	Lecture	1	55685	511.811
2016	77	Other types of hospitals		Ono Pharmaceutical Co., Ltd.	writing work	2	222740	2047.24
2016	77	Other types of hospitals		Janssen Pharmaceutical K.K	Lecture	1	35638	327.555
2016	46	University	1	Kyowa Hakko Kirin Company, Ltd.	writing work	1	111370	1023.62
2016	46	University	1	Kyowa Hakko Kirin Company, Ltd.	Consulting	1	77959	716.535
2016	46	University	1	Kyowa Hakko Kirin Company, Ltd.	Lecture	6	612536	5629.93
2016	46	University		Eisai Co., Ltd.	Lecture	2	222740	2047.24
2016	46	University		Kaken Pharmaceutical Co., Ltd.	Lecture	5	556850	5118.11
2016	46	University	1	POLA-Pharma.	Lecture	1	111370	1023.62
2016	46	University	1	Sanofi K.K.	Consulting	1	100000	919.118
2016	46	University	1	Sanofi K.K.	Lecture	1	100000	919.118
2016	46	University	1	Tsumura & Co.	Lecture	2	222740	2047.24
2016	46	University	1	Torii Pharmaceutical Co., Ltd.	Lecture	3	357908	3289.6
2016	46	University	1	Torii Pharmaceutical Co., Ltd.	writing work	3	306777	2819.64
2016	46	University		Ono Pharmaceutical Co., Ltd.	Lecture	2	155918	1433.07
2016	46	University	1	MSD	Lecture	1	111370	1023.62
2016	46	University		TAIHO Phamaceutical Co., Ltd.	writing work	1	111370	1023.62
2016	46	University		TAIHO Phamaceutical Co., Ltd.	Lecture	3	334110	3070.86
2016	46	University	1	Mitsubishi Tanabe Pharma Corporation	Lecture	1	1781930	16378
2016	46	University	1	Pfizer Japan Inc.	Consulting	1	114552	1052.87
2016	46	University	1	Janssen Pharmaceutical K.K	Lecture	7	779591	7165.36
2016	46	University	1	Toray Industries, Inc.	Lecture	1	102260	939.89
2016	46	University	1	Kyorin Pharmaceutical Co., Ltd.	Lecture	2	206240	1895.59
2016	46	University	1	Eli Lilly Japan K.K.	Lecture	2	222740	2047.24
2016	46	University	1	Chugai Pharmaceutical Co., Ltd.	Lecture	1	114552	1052.87
2016	46	University	1	AbbVie GK	Consulting	1	27842	255.901
2016	46	University	1	AbbVie GK	writing work	1	111370	1023.62
2016	46	University	1	AbbVie GK	Lecture	2	334111	3070.87
2016	46	University	1	Eli Lilly Japan K.K.	Consulting	2	334111	3070.87
2016	46	University	1	Celgene Corporation	Lecture	1	103120	947.794
2016	46	University	1	Maruho Co., Ltd.	Consulting	4	412482	3791.19
2016	46	University	1	Maruho Co., Ltd.	Lecture	8	1082765	9951.88
2016	46	University	1	Bayer Yakuhin, Ltd.	writing work	2	278426	2559.06
2016	46	University	1	Celgene Corporation	Consulting	1	154681	1421.7
2016	46	University	1	Maruho Co., Ltd.	writing work	1	72184	663.456
2016	57	University		Kyowa Hakko Kirin Company, Ltd.	Lecture	1	33411	307.086
2016	57	University		AbbVie GK	Lecture	1	77959	716.535
2016	57	University		MSD	Lecture	1	77959	716.535
2016	57	University	1	Mitsubishi Tanabe Pharma Corporation	Lecture	1	111370	1023.62
2016	57	University	1	Maruho Co., Ltd.	Lecture	3	278424	2559.04
2016	39	University	1	Meiji Seika	Lecture	1	103120	947.794
2016	39	University	1	Ono Pharmaceutical Co., Ltd.	Lecture	1	77959	716.535
2016	39	University	1	Kyowa Hakko Kirin Company, Ltd.	Lecture	2	167055	1535.43
2016	39	University	1	Daiichi Sankyo Company, Limited.	Lecture	2	334112	3070.88
2016	39	University	1	MSD	Lecture	5	779594	7165.39
2016	39	University	1	Shionogi & Co., Ltd.	Lecture	1	103120	947.794
2016	39	University	1	Teijin Pharma Limited	Lecture	1	100000	919.118
2016	39	University	1	Mitsubishi Tanabe Pharma Corporation	Lecture	1	167056	1535.44
2016	39	University	1	Taisho Pharma Co., Ltd.		1	111370	1023.62
2016	39	University	1	Torii Pharmaceutical Co., Ltd.	Lecture	2	132937	1221.85
2016	39	University	1	Kyorin Pharmaceutical Co., Ltd.	Lecture	2	257801	2369.49
2016	39	University	1	Maruho Co., Ltd.	Consulting	2	103120	947.794
2016	39	University	1	Maruho Co., Ltd.	Lecture	3	412482	3791.19
2016	39	University	1	Nippon Boehringer lngelheim Co., Ltd.	Consulting	1	33411	307.086
2016	39	University	1	Nippon Boehringer lngelheim Co., Ltd.	Lecture	1	33411	307.086
2016	31	Research institutes		Daiichi Sankyo Company, Limited.	Lecture	1	38979	358.263
2016	31	Other types of hospitals		Ayumi Pharmaceutical Corporation	Lecture	2	206240	1895.59
2016	31	Other types of hospitals		Mitsubishi Tanabe Pharma Corporation	Lecture	3	155918	1433.07
2016	31	Other types of hospitals		Eli Lilly Japan K.K.	Lecture	1	55685	511.811
2016	31	Other types of hospitals		Bristol-Myers Squibb	Lecture	3	289562	2661.42
2016	31	Other types of hospitals		Astellas Pharma Inc	Lecture	1	70000	643.382
2016	31	Other types of hospitals		Chugai Pharmaceutical Co., Ltd.	Lecture	1	80187	737.013
2016	31	Other types of hospitals		AstraZeneca plc	Lecture	1	38979	358.263
2016	31	Other types of hospitals		AbbVie GK	Lecture	1	77959	716.535
2016	31	Other types of hospitals		Asahi Kasei Pharma Corporation	Lecture	1	77959	716.535
2016	31	Other types of hospitals		Eli Lilly Japan K.K.	Consulting	2	139213	1279.53
2016	30	University		Eisai Co., Ltd.	Lecture	1	55685	511.811
2016	30	University		TAIHO Phamaceutical Co., Ltd.	Lecture	2	222740	2047.24
2016	30	University	1	Mitsubishi Tanabe Pharma Corporation	Lecture	3	300699	2763.78
2016	30	University	1	Daiichi Sankyo Company, Limited.	Lecture	1	111370	1023.62
2016	30	University	1	Hisamitsu Pharmaceutical Co., Inc.	Consulting	1	33411	307.086
2016	30	University	1	Astellas Pharma Inc	Lecture	1	70000	643.382
2016	30	University	1	Novartis Pharma K.K.	Lecture	2	222740	2047.24
2016	30	University	1	Kaken Pharmaceutical Co., Ltd.	Consulting	2	1154694	10613
2016	30	University	1	Maruho Co., Ltd.	Consulting	1	51560	473.897
2016	30	University	1	Maruho Co., Ltd.	Lecture	2	103120	947.794
2016	30	University	1	Torii Pharmaceutical Co., Ltd.	writing work	1	30000	275.735
2016	30	University	1	Kyowa Hakko Kirin Company, Ltd.	Lecture	1	55685	511.811
2016	30	University	1	Torii Pharmaceutical Co., Ltd.	Consulting	3	460170	4229.5
2016	21	University		Kyowa Hakko Kirin Company, Ltd.	Consulting	1	306270	2814.98
2016	21	University		Mitsubishi Tanabe Pharma Corporation	Lecture	1	167056	1535.44
2016	21	University	1	Hisamitsu Pharmaceutical Co., Inc.	Lecture	1	111370	1023.62
2016	21	University		Hisamitsu Pharmaceutical Co., Inc.	writing work	2	222740	2047.24
2016	21	University		Hisamitsu Pharmaceutical Co., Inc.	Consulting	1	33411	307.086
2016	21	University		Hisamitsu Pharmaceutical Co., Inc.	Lecture	3	233877	2149.6
2016	21	University		Astellas Pharma Inc	Lecture	2	200000	1838.24
2016	21	University		Maruho Co., Ltd.	Consulting	3	729417	6704.2
2016	21	University		Maruho Co., Ltd.	writing work	1	154681	1421.7
2016	21	University		Maruho Co., Ltd.	Lecture	11	1701491	15638.7
2016	21	University	1	Toa Eiyo Ltd.	writing work	2	167055	1535.43
2016	21	University		Astellas Pharma Inc	Consulting	1	300000	2757.35
2016	21	University		Nippon Zoki Pharmaceutical Co., Ltd	Consulting		70000	643.382
2016	21	University		GlaxoSmithKline K.K.	Consulting	2	289563	2661.42
2016	21	University		Ayumi Pharmaceutical Corporation	Lecture	1	103120	947.794
2016	21	University		Eisai Co., Ltd.	Lecture	1	55685	511.811
2016	21	University	1	POLA-Pharma.	Lecture	1	111370	1023.62
2016	21	University		Sanofi K.K.	Lecture	1	100000	919.118
2016	11	University		Kyowa Hakko Kirin Company, Ltd.	Consulting	1	77959	716.535
2016	11	University		Kyowa Hakko Kirin Company, Ltd.	Lecture	2	167055	1535.43
2016	11	University		Eisai Co., Ltd.	Lecture	1	55685	511.811
2016	11	University		Kaken Pharmaceutical Co., Ltd.	Lecture	1	33411	307.086
2016	11	University		Torii Pharmaceutical Co., Ltd.	Lecture	1	10225	93.9798
2016	11	University		Maruho Co., Ltd.	Consulting	1	30936	284.338
2016	11	University		TAIHO Phamaceutical Co., Ltd.	Lecture	2	155918	1433.07
2016	11	University		Mitsubishi Tanabe Pharma Corporation	Lecture	1	55685	511.811
2016	11	University		AbbVie GK	Consulting	1	55685	511.811
2016	11	University		AbbVie GK	Lecture	1	55685	511.811
2016	11	University		Maruho Co., Ltd.	Lecture	3	216552	1990.37
2016	10	University		AbbVie GK	Lecture	1	111370	1023.62
2016	10	Other types of hospitals		Kyowa Hakko Kirin Company, Ltd.	Consulting	1	77959	716.535
2016	10	University		TAIHO Phamaceutical Co., Ltd.	Lecture	1	111370	1023.62
2016	10	University		Mitsubishi Tanabe Pharma Corporation	Lecture	1	167056	1535.44
2016	10	University		Janssen Pharmaceutical K.K	writing work	1	77959	716.535
2016	10	University		Janssen Pharmaceutical K.K	Lecture	2	222740	2047.24
2016	10	University		Maruho Co., Ltd.	Lecture	1	72184	663.456
2016	9	University		Eisai Co., Ltd.	Lecture	1	111370	1023.62
2016	9	University	1	Bristol-Myers Squibb	Lecture	1	111370	1023.62
2016	9	University	1	Janssen Pharmaceutical K.K	Lecture	1	111370	1023.62
2016	9	University	1	Torii Pharmaceutical Co., Ltd.	Lecture	1	71582	657.923
2016	9	University	1	Kyowa Hakko Kirin Company, Ltd.	Lecture	2	167055	1535.43
2016	9	University	1	AbbVie GK	Lecture	1	111370	1023.62
2016	9	University		Daiichi Sankyo Company, Limited.	Consulting	1	111370	1023.62
2016	8	University	1	Maruho Co., Ltd.	Lecture	1	72184	663.456
2016	8	University		Bristol-Myers Squibb	Consulting	1	77959	716.535
2016	8	University		Bristol-Myers Squibb	Lecture	3	233877	2149.6
2016	8	University		Ono Pharmaceutical Co., Ltd.	Lecture	5	490028	4503.93
2016	8	University	1	Ono Pharmaceutical Co., Ltd.	Lecture	1	111370	1023.62
2016	8	University		MSD	writing work	1	77959	716.535
2016	8	University		MSD	Lecture	6	668220	6141.73
2016	8	University		Merck Serono	Consulting	1	77959	716.535
2016	8	University		Chugai Pharmaceutical Co., Ltd.	Other	1	114552	1052.87
2016	8	University		Chugai Pharmaceutical Co., Ltd.	Lecture	2	229104	2105.74
2016	8	University		Novartis Pharma K.K.	Consulting	2	155918	1433.07
2016	8	University		Novartis Pharma K.K.	Lecture	4	311836	2866.14
2016	7	University		Nippon Kayaku Co., Ltd.	Lecture	2	111370	1023.62
2016	6	Other types of hospitals		Torii Pharmaceutical Co., Ltd.	Lecture	1	51130	469.945
2016	4	University		POLA-Pharma.	Lecture	2	155918	1433.07
2016	4	University		TAIHO Phamaceutical Co., Ltd.	Lecture	1	55685	511.811
2016	4	University		Daiichi Sankyo Company, Limited.	Lecture	1	55685	511.811
2016	4	University		MSD	Lecture	2	189329	1740.16
2016	4	University		Mitsubishi Tanabe Pharma Corporation	Lecture	2	89096	818.897
2016	4	University		Torii Pharmaceutical Co., Ltd.	writing work	1	70000	643.382
2016	4	University		Maruho Co., Ltd.	Lecture	2	103120	947.794
2016	4	University		Kyowa Hakko Kirin Company, Ltd.	Lecture	1	55685	511.811
2016	4	University		Kowa Company, Ltd.	Lecture	1	33411	307.086
2016	3	University	1	Kyowa Hakko Kirin Company, Ltd.	Lecture	3	200466	1842.52
2016	3	University		Maruho Co., Ltd.	Lecture	1	51560	473.897
2016	2	Clinic		Eisai Co., Ltd.	Lecture	1	55685	511.811
2016	2	Clinic		Celgene Corporation	Lecture	1	154681	1421.7
2016	2	Clinic		Kaken Pharmaceutical Co., Ltd.	Lecture	1	11137	102.362
2016	2	Clinic		Janssen Pharmaceutical K.K	Lecture	3	245014	2251.97
2016	2	Clinic		Mitsubishi Tanabe Pharma Corporation	Lecture	4	267288	2456.69
2016	2	Clinic		Eli Lilly Japan K.K.	Lecture	1	77959	716.535
2016	2	Clinic		Torii Pharmaceutical Co., Ltd.	writing work	3	357908	3289.6
2016	2	Clinic		Maruho Co., Ltd.	Consulting	1	30936	284.338
2016	2	Clinic		Maruho Co., Ltd.	writing work	1	154681	1421.7
2016	2	Clinic		Maruho Co., Ltd.	Lecture	16	2474896	22747.2
2016	2	Clinic		Chugai Pharmaceutical Co., Ltd.	Lecture	2	229104	2105.74
2016	2	Clinic		Novartis Pharma K.K.	writing work	1	77959	716.535
2016	2	Clinic		Novartis Pharma K.K.	Lecture	1	111370	1023.62
2016	2	Clinic		AbbVie GK	Consulting	1	77959	716.535
2016	2	Clinic		AbbVie GK	Lecture	3	267288	2456.69
2016	2	Clinic		Sumitomo Dainippon Pharma Co., Ltd.	Lecture	1	77959	716.535
2016	2	Clinic		Torii Pharmaceutical Co., Ltd.	Lecture	4	409036	3759.52
2016	2	Clinic		Kyowa Hakko Kirin Company, Ltd.	Lecture	8	779590	7165.35
2016	1	University	1	Ono Pharmaceutical Co., Ltd.	Lecture	1	111370	1023.62
2016	1	University	1	Kyorin Pharmaceutical Co., Ltd.	Lecture	1	103120	947.794
2016	1	University	1	Janssen Pharmaceutical K.K	Lecture	1	111370	1023.62
2016	1	University		Nippon Chemiphar Co., Ltd.	Lecture	1	111370	1023.62
2016	1	University	1	Takeda Pharmaceutical Company Ltd.	Consulting	1	89096	818.897
2016	1	University	1	Astellas Pharma Inc	Lecture	1	100000	919.118
2016	1	University	1	Kyowa Hakko Kirin Company, Ltd.	Lecture	4	445480	4094.49
2016	1	University	1	Kyowa Hakko Kirin Company, Ltd.	Lecture	4	445480	4094.49
2016	1	University	1	AbbVie GK	Lecture	2	278426	2559.06
2016	1	University		TAIHO Phamaceutical Co., Ltd.	Lecture	2	222740	2047.24
2016	1	University	1	Torii Pharmaceutical Co., Ltd.	Lecture	2	153389	1409.83
2016	1	University	1	Janssen Pharmaceutical K.K	Lecture	1	111370	1023.62
2016	1	University	1	Eli Lilly Japan K.K.	Lecture	1	111370	1023.62
2016	1	University	1	Maruho Co., Ltd.	Lecture	4	412480	3791.18
2017	213	University	1	Eli Lilly Japan K.K.	Lecture	3	334110	2980.46
2017	196	Other types of hospitals		Maruho Co., Ltd.	Lecture	2	103120	919.893
2017	196	Other types of hospitals		TAIHO Phamaceutical Co., Ltd.	Lecture	4	311836	2781.77
2017	196	Other types of hospitals		GlaxoSmithKline K.K.	Consulting	1	55685	496.744
2017	196	Other types of hospitals		Eisai Co., Ltd.	Lecture	2	66822	596.093
2017	180	University	1	Kyowa Hakko Kirin Company, Ltd.	Lecture	1	55685	496.744
2017	180	Clinic		Kaken Pharmaceutical Co., Ltd.	Lecture	1	55685	496.744
2017	197	University	1	Bayer Yakuhin, Ltd.	Lecture	1	111370	993.488
2017	197	University		Daiichi Sankyo Company, Limited.	Lecture	1	111370	993.488
2017	197	University		MSD	Lecture	2	222740	1986.98
2017	197	University	1	Eisai Co., Ltd.	Lecture	1	77959	695.442
2017	197	University	1	Nippon Boehringer lngelheim Co., Ltd.	Lecture	1	167056	1490.24
2017	197	University	1	Chugai Pharmaceutical Co., Ltd.	Lecture	1	114552	1021.87
2017	197	University	1	Otsuka Pharmaceutical Co., Ltd	Lecture	1	111370	993.488
2017	257	University	1	Maruho Co., Ltd.	Lecture	4	412480	3679.57
2017	257	University	1	Nippon Zoki Pharmaceutical Co., Ltd	Lecture	1	100000	892.061
2017	257	University	1	TAIHO Phamaceutical Co., Ltd.	Lecture	3	334110	2980.46
2017	257	University	1	Chugai Pharmaceutical Co., Ltd.	Lecture	1	34366	306.566
2017	257	University	1	Kaken Pharmaceutical Co., Ltd.	writing work	1	111370	993.488
2017	198	Other types of hospitals		POLA-Pharma.	Lecture	1	33411	298.046
2017	198	Other types of hospitals		Bristol-Myers Squibb	Lecture	2	189329	1688.93
2017	198	Other types of hospitals		Novartis Pharma K.K.	Lecture	5	453728	4047.53
2017	198	Other types of hospitals		Toray Industries, Inc.	Lecture	1	111370	993.488
2017	198	Other types of hospitals		Ono Pharmaceutical Co., Ltd.	writing work	2	200466	1788.28
2017	198	Other types of hospitals		Ono Pharmaceutical Co., Ltd.	Lecture	2	222740	1986.98
2017	198	Other types of hospitals		MSD	Lecture	3	245014	2185.67
2017	198	Other types of hospitals		Chugai Pharmaceutical Co., Ltd.	writing work	1	57276	510.937
2017	12	University	1	Janssen Pharmaceutical K.K	Lecture	1	111370	993.488
2017	12	University	1	Maruho Co., Ltd.	Lecture	3	309360	2759.68
2017	12	University	1	POLA-Pharma.	Lecture	1	111370	993.488
2017	12	University	1	Nippon Zoki Pharmaceutical Co., Ltd	Lecture	1	100000	892.061
2017	12	University	1	Nippon Chemiphar Co., Ltd.	Lecture	1	111370	993.488
2017	12	University	1	Mitsubishi Tanabe Pharma Corporation	Lecture	2	167055	1490.23
2017	12	University	1	TAIHO Phamaceutical Co., Ltd.	Lecture	2	222740	1986.98
2017	12	University	1	Celgene Corporation	Lecture	1	103120	919.893
2017	12	University	1	Kyowa Hakko Kirin Company, Ltd.	Lecture	1	55685	496.744
2017	12	University	1	Kyowa Hakko Kirin Company, Ltd.	Lecture	1	55685	496.744
2017	12	University	1	Eisai Co., Ltd.	Lecture	1	111370	993.488
2017	12	University	1	Chugai Pharmaceutical Co., Ltd.	Lecture	1	34366	306.566
2017	213	University	1	Janssen Pharmaceutical K.K	Lecture	1	111370	993.488
2017	213	University	1	Janssen Pharmaceutical K.K	Lecture	3	278425	2483.72
2017	213	University	1	POLA-Pharma.	Lecture	1	111370	993.488
2017	213	University	1	Torii Pharmaceutical Co., Ltd.	Lecture	5	613559	5473.32
2017	213	University	1	Mitsubishi Tanabe Pharma Corporation	Lecture	11	1169385	10431.6
2017	213	University	1	TAIHO Phamaceutical Co., Ltd.	Lecture	2	222740	1986.98
2017	213	University	1	Kyowa Hakko Kirin Company, Ltd.	Lecture	5	467754	4172.65
2017	213	University	1	Ono Pharmaceutical Co., Ltd.	Lecture	2	222740	1986.98
2017	213	University		Eisai Co., Ltd.	Lecture	1	111370	993.488
2017	213	University	1	AbbVie GK	Lecture	1	111370	993.488
2017	213	University	1	Chugai Pharmaceutical Co., Ltd.	Lecture	2	229104	2043.75
2017	213	University	1	Maruho Co., Ltd.	Lecture	4	288736	2575.7
2017	213	University	1	Celgene Corporation	Lecture	3	309360	2759.68
2017	213	University	1	Kaken Pharmaceutical Co., Ltd.	writing work	2	278426	2483.73
2017	213	University	1	Kaken Pharmaceutical Co., Ltd.	Lecture	1	55685	496.744
2017	216	Other types of hospitals		Maruho Co., Ltd.	Lecture	3	360921	3219.63
2017	216	Other types of hospitals		Mitsubishi Tanabe Pharma Corporation	Lecture	2	133644	1192.19
2017	216	Other types of hospitals		Sumitomo Dainippon Pharma Co., Ltd.	Lecture	1	77959	695.442
2017	216	Other types of hospitals		Maruho Co., Ltd.	writing work	2	61872	551.936
2017	250	University	1	Janssen Pharmaceutical K.K	Lecture	1	111370	993.488
2017	250	University	1	Janssen Pharmaceutical K.K	Lecture	1	111370	993.488
2017	250	University	1	Maruho Co., Ltd.	Lecture	1	103120	919.893
2017	250	University	1	Maruho Co., Ltd.	Consulting	1	206242	1839.8
2017	250	University	1	POLA-Pharma.	Lecture	1	111370	993.488
2017	250	University	1	Torii Pharmaceutical Co., Ltd.	Lecture	1	102259	912.212
2017	250	University	1	Toray Industries, Inc.	Lecture	1	111370	993.488
2017	250	University	1	Teijin Pharma Limited	Lecture	1	100000	892.061
2017	250	University	1	Tsumura & Co.	Lecture	1	111370	993.488
2017	250	University	1	TAIHO Phamaceutical Co., Ltd.	Lecture	2	222740	1986.98
2017	250	University	1	Shionogi & Co., Ltd.	Lecture	1	103120	919.893
2017	250	University	1	Kyowa Hakko Kirin Company, Ltd.	Lecture	1	111370	993.488
2017	250	University	1	Kyowa Hakko Kirin Company, Ltd.	Lecture	2	111370	993.488
2017	250	University	1	Kyorin Pharmaceutical Co., Ltd.	Lecture	1	103120	919.893
2017	250	University	1	Kaken Pharmaceutical Co., Ltd.	writing work	1	111370	993.488
2017	250	University		Kaken Pharmaceutical Co., Ltd.	Lecture	1	111370	993.488
2017	250	University	1	Ono Pharmaceutical Co., Ltd.	Lecture	1	111370	993.488
2017	250	University	1	MSD	Lecture	1	111370	993.488
2017	250	University	1	Eisai Co., Ltd.	Lecture	1	77959	695.442
2017	217	Other types of hospitals		Janssen Pharmaceutical K.K	Lecture	1	111370	993.488
2017	217	Other types of hospitals		Mochida Pharmaceutical Co., Ltd.	writing work	1	55685	496.744
2017	217	Other types of hospitals		Maruho Co., Ltd.	Lecture	12	1557120	13890.5
2017	217	Other types of hospitals		Maruho Co., Ltd.	writing work	8	711528	6347.26
2017	217	Other types of hospitals		Maruho Co., Ltd.	Consulting	4	515603	4599.49
2017	217	Other types of hospitals		POLA-Pharma.	Lecture	3	334110	2980.46
2017	217	Other types of hospitals		Teijin Pharma Limited	Lecture	1	50000	446.03
2017	217	Other types of hospitals		Mitsubishi Tanabe Pharma Corporation	Lecture	1	55685	496.744
2017	217	Other types of hospitals		TAIHO Phamaceutical Co., Ltd.	Lecture	1	77959	695.442
2017	218	University		Maruho Co., Ltd.	Lecture	1	51560	459.946
2017	218	University		Nippon Chemiphar Co., Ltd.	Lecture	1	33411	298.046
2017	229	University	1	Janssen Pharmaceutical K.K	Consulting	3	334110	2980.46
2017	229	Clinic		Eisai Co., Ltd.	Lecture	1	33411	298.046
2017	226	Other types of hospitals		Janssen Pharmaceutical K.K	Lecture	2	167055	1490.23
2017	226	Other types of hospitals		Maruho Co., Ltd.	Lecture	1	51560	459.946
2017	226	Other types of hospitals		Novartis Pharma K.K.	Lecture	2	206240	1839.79
2017	226	Other types of hospitals		Nippon Chemiphar Co., Ltd.	Lecture	1	33411	298.046
2017	226	Other types of hospitals		Torii Pharmaceutical Co., Ltd.	Lecture	2	122712	1094.67
2017	226	Other types of hospitals		Mitsubishi Tanabe Pharma Corporation	Lecture	1	55685	496.744
2017	226	Other types of hospitals		Mitsubishi Tanabe Pharma Corporation	writing work	1	111370	993.488
2017	226	Other types of hospitals		TAIHO Phamaceutical Co., Ltd.	Lecture	2	155918	1390.88
2017	226	Other types of hospitals		Taisho Pharma Co., Ltd.	Lecture	1	77959	695.442
2017	226	Research institutes		Kyowa Hakko Kirin Company, Ltd.	Consulting	1	55685	496.744
2017	226	Other types of hospitals		MSD	Lecture	1	111370	993.488
2017	226	Other types of hospitals		Eisai Co., Ltd.	Lecture	3	211603	1887.63
2017	226	Other types of hospitals		Eli Lilly Japan K.K.	Lecture	1	77959	695.442
2017	226	Other types of hospitals		Kaken Pharmaceutical Co., Ltd.	Lecture	4	289562	2583.07
2017	255	University		Novartis Pharma K.K.	Lecture	5	257800	2299.73
2017	255	University		Mitsubishi Tanabe Pharma Corporation	Lecture	10	556850	4967.44
2017	255	University		Kyowa Hakko Kirin Company, Ltd.	Consulting	1	77959	695.442
2017	255	University		Kyorin Pharmaceutical Co., Ltd.	Lecture	1	51560	459.946
2017	191	University	1	Novartis Pharma K.K.	Lecture	11	1051824	9382.91
2017	191	University	1	Novartis Pharma K.K.	writing work	1	30936	275.968
2017	191	University	1	Mitsubishi Tanabe Pharma Corporation	Lecture	7	779590	6954.42
2017	191	University	1	TAIHO Phamaceutical Co., Ltd.	Lecture	25	2784250	24837.2
2017	191	University	1	Kyowa Hakko Kirin Company, Ltd.	Lecture	1	111370	993.488
2017	191	University	1	Kyorin Pharmaceutical Co., Ltd.	Lecture	5	433104	3863.55
2017	191	University	1	Kyorin Pharmaceutical Co., Ltd.	Consulting	1	103120	919.893
2017	191	University	1	Kaken Pharmaceutical Co., Ltd.	Lecture	1	111370	993.488
2017	191	University	1	MSD	Lecture	2	222740	1986.98
2017	191	University	1	Kaken Pharmaceutical Co., Ltd.	writing work	1	111370	993.488
[truncated: 1,953 more rows]

## Sheet: author_list_of_each_guideline
Guideline name	Author No.
GUIDELINES FOR THE MANAGEMENT OF ATOPIC DERMATITIS 2018	46	159	155	33	200	182	39	228	230	208	74	11	239
Japanese guidelines for the treatment of urticaria 2018	74	137	210	256	164	179	11	186	194	191	230	61	127	220	188	237	55
Japanese guidelines for the treatment of Behcet's disease	224	35	148	107	139	44
Japanese guidelines for the treatment of hand eczema	53	200	239	49	61	42	21	46	191	103	30
Japanese guidelines for the treatment of anhidrotic ectodermal dysplasia	265	67	239	49	161	57	222	30
Japanese guidelines for the treatment of neurofibromatosis type 1 2018	14	149	150	54	76	145	205	112	197	93	13
Japanese guidelines for the diagnostic criteria and treatment of tuberous sclerosis complex	85	125	258	113	242	13
Japanese guidelines for the treatment of androgenetic alopecia 2017	257	240	249	221	172	4	28	69	232	122	96	196	59	57	204	118
Japanese guidelines for the treatment of alopecia areata 2017	240	249	257	172	4	28	69	211	232	96	196	57	204	118	91
Japanese guidelines for the treatment of pseudoxanthoma elasticum 2017	9	104	40	20	186	85	180	83	82	170	173	114	251
The wound/burn guidelines – 5: Guidelines for the management of lower leg ulcers/varicose veins	213	226	23	84	152	141	254
The wound/burn guidelines - 6: Guidelines for the management of burns	213	226	178	233	126	17	238	38	218	37	36
The wound/burn guidelines - 2: Guidelines for the diagnosis and treatment for pressure ulcers	213	226	6	246	121	245	29	214	177
The wound/burn guidelines - 3: Guidelines for the diagnosis and treatment for diabetic ulcer/gangrene	213	226	2	176	198	60	186	193	90	234
The wound/burn guidelines - 4: Guidelines for the management of skin ulcers associated with connective tissue disease/vasculitis.	213	226	148	123	153	35	107	108	244
The wound/burn guidelines - 1: Wounds in general.	213	226	5	79	43	97	219	187	266	102
Japanese guidelines for the management of pemphigoid (including epidermolysis bullosa acquisita).	89	62	252	199	130	154	143	24	12	166	247	72	243	248	111
Japanese Dermatological Association Guidelines: Guidelines for the treatment of acne vulgaris 2017	217	120	24	81	64	96	183	152	41	54	234	68	27	19	146
Outline of guidelines for the management of vasculitis and vascular disorders in Japan, 2016 revised edition.	41	181	189	7	267	124	96	107	108	215	134	115	166	235	187
Japanese guidelines for the treatment of oculocutaneous albinism	132	158	126	63	203	70	85	107	195	32	80	13	75	200	250
Diagnostic criteria, severity classification and guidelines of lichen sclerosus et atrophicus.	187	167	123	117	128	206	244	119	213
Diagnostic criteria, severity classification and guidelines of eosinophilic fasciitis	128	119	123	167	117	206	187	244	213
Diagnostic criteria, severity classification and guidelines of localized scleroderma	123	244	167	117	128	206	187	119	213
Diagnostic criteria, severity classification and guidelinesof systemic sclerosis	123	128	147	56	95	117	206	259	244	201	213
Japanese guidelines for the treatment of erythema exsudativum multiforme major, Stevens-Johnson syndrome and toxic epidermal necrolysis	21	225	138	16	209	156	73	207	260	231	99	269	185	71	42	263	227	51	1	52	130	45	241	100
Japanese guidelines for the management and treatment of generalized pustular psoriasis: The new pathogenesis and treatment of GPP	110	168	154	88	25	105	75	50	171	98	24	130	101	174	212	266	255
Japanese guidelines for the treatment of xeroderma pigmentosum	109	22	229	66	13
Japanese guidelines for the proper use of hydroxychloroquine	41	10	166	181	162	31	94
Japanese guidelines for the treatment of skin cancer	202	18	8	116	184	3	261	245	151	96	264	135	253	157	24
Guideline for the diagnosis and treatment of scabies in Japan (third edition): Executive Committee of Guideline for the Diagnosis and Treatment of Scabies.	144	236	140	77	48	92	96	87	65	136	163	139	58	106	86	216
Japanese guidelines for the treatment of angiosarcoma of the face and scalp	175	160	142	262	129	268	169	18	202
Japanese guidelines for the treatment of primary focal hyperhidrosis 2015	222	30	200	85	239	190	223	78	15	131	26
